# Supplementary material for: RAB14 promotes epithelial-mesenchymal transition in bladder cancer through autophagy‑dependent AKT signaling pathway
Source: Cell Death Discov. 2023 Aug 9;9:292. doi: 10.1038/s41420-023-01579-8 (PMC10412633; doi:10.1038/s41420-023-01579-8)
Supplement: Supplementary file 2 — Table S1_1 [file 41420_2023_1579_MOESM2_ESM.xlsx]

## Sheet: Table S1_1
Table S1_1 Screening of Differentially Expressed Genes in BLCA patients.
Symbol	Pvalue	FDR	logFC
KLHL41	1.38e-109	2.5e-105	-4.81712
CLEC3B	1.75e-95	1.59e-91	-4.4434
MYOM1	1.94e-86	1.17e-82	-4.33842
LMOD3	7.56e-86	3.42e-82	-3.73753
PYGM	1.96e-81	7.1e-78	-4.57171
TCF21	6.13e-78	1.85e-74	-4.12596
HLF	1.86e-75	4.82e-72	-4.66303
PLCD4	1.08e-73	2.44e-70	-2.79445
EPM2A	1.47e-72	2.95e-69	-2.52364
FAM180B	5.29e-71	9.57e-68	-5.05667
GLP2R	1.75e-69	2.89e-66	-5.28
FILIP1	4.59e-69	6.92e-66	-4.10373
SLC2A4	3.02e-60	4.21e-57	-4.61145
SCARA5	3.35e-60	4.33e-57	-5.12617
SLC25A25	8.24e-60	9.94e-57	-2.53232
F10	8.77e-59	9.92e-56	-3.70873
RYR3	1.44e-58	1.53e-55	-2.89863
CPED1	6.99e-58	7.03e-55	-3.79097
RANBP3L	8.25e-58	7.86e-55	-4.61951
PLPPR4	9.23e-58	8.35e-55	-3.69476
SLMAP	7.33e-57	6.31e-54	-2.28927
BHMT2	8.23e-57	6.77e-54	-4.04064
ADAMTSL3	6.54e-56	5.15e-53	-4.25866
FBXL22	2.69e-55	2.03e-52	-3.383
CFL2	3.92e-55	2.84e-52	-2.98809
RAB9B	5.62e-55	3.91e-52	-3.47999
C1QTNF7	8.37e-55	5.61e-52	-3.76244
SH3BGR	2.17e-54	1.41e-51	-2.73587
TACR2	2.92e-54	1.82e-51	-4.25384
KCNB1	6.12e-54	3.69e-51	-4.77358
MYOCD	6.65e-54	3.88e-51	-4.55719
MICU3	9.37e-53	5.3e-50	-3.28304
GPRASP1	1.02e-52	5.59e-50	-2.99376
POPDC2	1.27e-52	6.77e-50	-3.72892
AKAP6	4.1e-52	2.12e-49	-3.70322
CSRNP1	8.7e-52	4.37e-49	-2.56441
PPP1R12B	1.36e-51	6.64e-49	-3.30703
FAM107A	1.73e-51	8.25e-49	-3.96985
TNXB	2.66e-51	1.24e-48	-4.12866
ITGA8	1.29e-50	5.83e-48	-3.38239
KCNMA1	5.55e-50	2.45e-47	-3.77252
NEGR1	2.37e-49	1.02e-46	-3.99129
SYNM	3.83e-49	1.61e-46	-4.49928
SHISAL1	4.01e-49	1.65e-46	-4.14819
DMGDH	2.1e-48	8.46e-46	-2.6807
SMTN	3.35e-48	1.32e-45	-2.67288
NT5DC3	5.39e-48	2.08e-45	-2.56147
MAP3K20	1.04e-47	3.92e-45	-2.74013
RBFOX3	1.24e-47	4.57e-45	-5.02991
DIXDC1	1.68e-47	6.09e-45	-2.99234
PDE1C	4.63e-47	1.64e-44	-3.67692
CGNL1	1.16e-46	4.05e-44	-3.17133
SVEP1	1.2e-46	4.1e-44	-3.05976
CAVIN2	3.16e-46	1.06e-43	-3.60853
SOBP	5.17e-46	1.7e-43	-3.10684
CSRP1	7.48e-46	2.42e-43	-2.66271
C16orf89	9.3e-46	2.95e-43	-4.40175
P2RY14	1.21e-45	3.78e-43	-3.11791
ITPKB	1.3e-45	3.99e-43	-1.94217
NR4A1	1.74e-45	5.24e-43	-3.53209
FAXDC2	1.82e-45	5.39e-43	-2.77086
RCAN2	3.59e-45	1.05e-42	-3.06762
EGR3	6.29e-45	1.81e-42	-3.6005
CFD	1.26e-44	3.56e-42	-3.56733
SRF	1.4e-44	3.9e-42	-1.55528
PER2	1.7e-44	4.66e-42	-2.16065
PI16	1.81e-44	4.89e-42	-5.38362
CRY2	2.33e-44	6.2e-42	-1.65523
RNF150	3.37e-44	8.85e-42	-3.42553
PPP1R12A	4.43e-44	1.15e-41	-1.73958
DMD	6.41e-44	1.63e-41	-3.57906
SYNPO2	7.42e-44	1.86e-41	-4.21262
LRRC2	4.99e-43	1.24e-40	-3.89495
ARHGAP20	7.28e-43	1.78e-40	-3.27421
CBX7	9.09e-43	2.19e-40	-2.3475
METTL24	9.96e-43	2.37e-40	-3.75233
PGR	1.41e-42	3.32e-40	-3.43005
NIBAN1	2.17e-42	5.04e-40	-3.17203
PSD	2.63e-42	6.02e-40	-3.51076
MYOC	3.28e-42	7.42e-40	-5.55202
ADGRG4	8.53e-42	1.91e-39	-4.90852
CACNB2	1.11e-41	2.45e-39	-3.05691
NKAPL	1.21e-41	2.63e-39	-3.15243
LPP	1.48e-41	3.19e-39	-2.2778
PAMR1	1.52e-41	3.24e-39	-2.85992
ITGB1BP2	2.42e-41	5.09e-39	-2.57287
PLPP3	3.46e-41	7.19e-39	-2.237
NR4A3	3.51e-41	7.22e-39	-3.69068
SOX17	3.64e-41	7.41e-39	-2.8265
PGM5	4.64e-41	9.34e-39	-4.33777
ITIH5	5.47e-41	1.09e-38	-3.3189
NTRK3	5.64e-41	1.11e-38	-4.06832
SRL	6.17e-41	1.2e-38	-3.1075
ACACB	6.83e-41	1.32e-38	-2.64993
TNS1	7.47e-41	1.42e-38	-3.40345
NACC2	9e-41	1.7e-38	-2.27117
LIMS2	9.39e-41	1.75e-38	-3.10541
HMCN2	1.03e-40	1.91e-38	-3.50633
ADAMTS1	1.38e-40	2.52e-38	-3.11612
PDZRN4	2.26e-40	4.1e-38	-4.7747
RASSF3	2.56e-40	4.59e-38	-2.09944
TPPP	3.54e-40	6.28e-38	-3.36238
DOK6	3.95e-40	6.95e-38	-3.5626
SORCS1	7.09e-40	1.23e-37	-4.5137
FGL2	1.4e-39	2.42e-37	-3.33547
MORN5	2.07e-39	3.53e-37	-5.00712
RBPMS2	2.62e-39	4.42e-37	-3.41207
RAB23	3.09e-39	5.17e-37	-2.74383
FHL1	3.88e-39	6.43e-37	-3.77803
KCNMB1	5.12e-39	8.38e-37	-3.61939
LDLRAD2	5.14e-39	8.38e-37	-2.25309
DTNA	6e-39	9.7e-37	-3.69739
HSPB6	1.73e-38	2.77e-36	-4.26713
VEGFD	2.51e-38	3.98e-36	-3.59818
CPEB1	2.66e-38	4.19e-36	-3.48771
HDAC4	3.22e-38	5.03e-36	-1.97292
SORBS2	3.27e-38	5.06e-36	-3.32366
TMOD1	3.34e-38	5.13e-36	-3.49459
ZEB1	4.28e-38	6.5e-36	-2.7048
NR4A2	5.02e-38	7.57e-36	-2.91837
CMTM5	5.91e-38	8.84e-36	-3.75279
FNBP1	8.43e-38	1.25e-35	-2.17702
FOXF1	1.29e-37	1.9e-35	-3.00114
IGSF9B	1.36e-37	1.98e-35	-3.4861
GNAL	1.49e-37	2.16e-35	-2.80217
CACNA1H	1.6e-37	2.29e-35	-3.25822
PDK4	2.01e-37	2.86e-35	-3.43394
KLF2	2.24e-37	3.17e-35	-2.73652
KANK2	2.66e-37	3.73e-35	-2.47105
PJA2	3.07e-37	4.28e-35	-1.69056
P2RX1	3.73e-37	5.15e-35	-4.16237
PTGS1	4.63e-37	6.34e-35	-3.73211
ITPR1	5.87e-37	7.99e-35	-2.56511
STARD9	6.47e-37	8.73e-35	-2.31306
SORBS1	8.28e-37	1.11e-34	-3.64391
PLP1	2.05e-36	2.72e-34	-4.36289
ECRG4	2.83e-36	3.74e-34	-4.59732
AFF3	4e-36	5.25e-34	-3.76851
PID1	4.06e-36	5.29e-34	-3.09982
FLNC	4.25e-36	5.49e-34	-4.0328
NEXN	4.8e-36	6.16e-34	-3.03323
PCSK7	5.91e-36	7.53e-34	-1.78442
MSRB3	5.97e-36	7.55e-34	-3.20436
ADGRD1	6.54e-36	8.23e-34	-3.97821
JAM2	6.76e-36	8.44e-34	-2.64258
ACTN2	6.95e-36	8.61e-34	-4.3609
FYCO1	7.45e-36	9.18e-34	-1.8518
PRKG1	8.67e-36	1.06e-33	-2.89853
PRUNE2	1.14e-35	1.39e-33	-4.0589
DNAJB4	1.44e-35	1.73e-33	-2.05998
DCUN1D3	1.57e-35	1.88e-33	-1.62782
ILK	2.3e-35	2.73e-33	-1.96551
PLAC9	2.3e-35	2.73e-33	-2.99175
PRDM6	3.09e-35	3.63e-33	-3.17524
RAP1A	3.78e-35	4.41e-33	-1.32291
HPR	3.85e-35	4.47e-33	-5.11221
PCOLCE2	5.96e-35	6.87e-33	-3.77772
ASB2	6.92e-35	7.93e-33	-3.317
MYLK	9.31e-35	1.06e-32	-3.35443
CCDC69	1.08e-34	1.22e-32	-2.52398
TMEM252	1.16e-34	1.3e-32	-5.20185
EGR1	1.27e-34	1.42e-32	-2.89521
RASL12	1.42e-34	1.58e-32	-2.90155
SVIL	1.49e-34	1.64e-32	-2.35816
LRRC3B	1.77e-34	1.94e-32	-5.15787
TPSG1	2.13e-34	2.32e-32	-3.24682
REEP1	2.77e-34	3e-32	-3.76566
PDE1A	4.81e-34	5.19e-32	-2.87652
FOSB	6.08e-34	6.51e-32	-3.59956
DNAJB5	6.88e-34	7.33e-32	-2.65148
CAMK2A	8.73e-34	9.24e-32	-3.69896
TBX20	9.11e-34	9.59e-32	-4.41934
DUSP1	1.16e-33	1.22e-31	-2.8149
GNG7	1.22e-33	1.27e-31	-2.76052
KCNE4	1.95e-33	2.02e-31	-3.09202
ANGPTL7	2.01e-33	2.07e-31	-4.3619
RAI2	4.67e-33	4.78e-31	-2.68547
LMOD1	6.09e-33	6.19e-31	-3.73541
CRNN	6.19e-33	6.26e-31	-8.01096
DMPK	1.02e-32	1.02e-30	-1.8495
PDE2A	1.15e-32	1.15e-30	-2.619
USP12	1.16e-32	1.15e-30	-1.41876
SLIT3	1.29e-32	1.27e-30	-2.97533
PLCL1	1.32e-32	1.3e-30	-2.44403
CH25H	1.53e-32	1.5e-30	-3.00801
TPM1	1.63e-32	1.59e-30	-2.61356
LEXM	1.65e-32	1.6e-30	-3.73695
MYL9	1.87e-32	1.8e-30	-3.21318
MEF2D	2.63e-32	2.52e-30	-1.26879
MAMDC2	2.72e-32	2.59e-30	-3.47971
ABI3BP	2.79e-32	2.64e-30	-3.20789
AOC3	2.9e-32	2.74e-30	-3.12921
SCN11A	4.98e-32	4.67e-30	-4.33822
CKMT2	5.69e-32	5.3e-30	-2.69552
PDE5A	5.97e-32	5.54e-30	-2.49357
KCNA5	7.53e-32	6.96e-30	-3.31772
PDE4D	7.81e-32	7.18e-30	-2.14149
MAP1A	7.96e-32	7.28e-30	-2.92847
OGN	8.85e-32	8.05e-30	-4.50521
ABCA8	1.19e-31	1.08e-29	-3.45677
STON1	1.2e-31	1.08e-29	-2.4718
FBXL7	1.34e-31	1.2e-29	-2.50015
PTGES3L	1.38e-31	1.23e-29	-2.43962
CNGA3	1.62e-31	1.44e-29	-4.00163
PPP1R14A	1.69e-31	1.49e-29	-2.88841
TMPRSS11B	1.72e-31	1.51e-29	-7.80113
SYNE1	1.76e-31	1.54e-29	-2.35744
JAM3	1.93e-31	1.68e-29	-2.57082
RNF180	2.51e-31	2.17e-29	-2.53494
NFASC	2.53e-31	2.18e-29	-2.7113
B3GALT2	2.55e-31	2.19e-29	-3.09775
ZFP36	3.84e-31	3.28e-29	-2.44868
KLF9	4.51e-31	3.83e-29	-2.46133
ATP1A2	4.89e-31	4.13e-29	-4.46312
FXYD1	5.21e-31	4.39e-29	-2.96404
GNAO1	6.61e-31	5.54e-29	-3.29605
ZBTB16	6.77e-31	5.65e-29	-3.69049
PMP2	7.21e-31	5.99e-29	-4.24299
RNF122	7.52e-31	6.21e-29	-1.91819
CSGALNACT1	1.51e-30	1.24e-28	-2.09203
FOS	1.52e-30	1.25e-28	-2.79097
ATP1B2	1.55e-30	1.26e-28	-2.47671
RGS22	1.67e-30	1.36e-28	-3.21502
VIPR2	2.4e-30	1.94e-28	-3.41285
MUC21	2.66e-30	2.14e-28	-5.70496
LTBP4	3.03e-30	2.43e-28	-2.35891
LSM11	3.13e-30	2.5e-28	-1.61228
NECAB1	3.3e-30	2.62e-28	-3.09305
KY	3.37e-30	2.67e-28	-3.21651
BAG2	3.4e-30	2.68e-28	-2.4706
MAP1B	3.98e-30	3.12e-28	-2.96102
HBEGF	4.45e-30	3.47e-28	-2.64664
PRELP	5.76e-30	4.47e-28	-3.37972
VSTM4	6e-30	4.64e-28	-2.44804
TEAD1	6.57e-30	5.06e-28	-1.77676
MRVI1	6.82e-30	5.23e-28	-2.80028
SPINK5	7.04e-30	5.37e-28	-3.8027
NR3C2	7.68e-30	5.84e-28	-3.06571
TMEM132C	8.56e-30	6.48e-28	-4.50976
CASQ2	9.09e-30	6.86e-28	-4.44493
FERMT2	9.67e-30	7.26e-28	-2.55376
COX7A1	1.15e-29	8.64e-28	-2.5588
ALDH1B1	1.5e-29	1.11e-27	-2.27017
LRRN4CL	1.89e-29	1.4e-27	-2.7405
CACNA1C	2.02e-29	1.49e-27	-2.76091
MTURN	3.66e-29	2.69e-27	-1.908
LMO3	3.98e-29	2.91e-27	-3.49791
C11orf96	4.05e-29	2.96e-27	-2.90709
MYH2	4.2e-29	3.06e-27	-5.15662
AOX1	4.71e-29	3.41e-27	-3.54642
CRYAB	4.84e-29	3.49e-27	-3.11842
PRKN	6.25e-29	4.49e-27	-2.58713
MXRA7	8.02e-29	5.74e-27	-2.05061
ADARB1	8.05e-29	5.74e-27	-2.35294
C3orf70	1.08e-28	7.67e-27	-2.71005
RYR2	1.1e-28	7.76e-27	-3.19673
MYOM2	1.17e-28	8.23e-27	-2.64083
AC011530.1	1.31e-28	9.18e-27	-3.41097
EBF1	1.39e-28	9.75e-27	-2.4979
ASPA	1.72e-28	1.2e-26	-3.30978
ZCCHC24	1.77e-28	1.23e-26	-2.46898
PRICKLE2	2e-28	1.38e-26	-2.25093
PTGFR	2.06e-28	1.42e-26	-3.47463
STON1-GTF2A1L	2.51e-28	1.72e-26	-3.61196
TP53INP2	3.6e-28	2.46e-26	-2.08121
TNS2	3.91e-28	2.66e-26	-1.96729
FBXO30	4.19e-28	2.84e-26	-1.41659
GEM	4.23e-28	2.86e-26	-2.93442
GSN	4.55e-28	3.06e-26	-1.98291
GATA6	5.05e-28	3.39e-26	-2.74999
CC2D2A	5.59e-28	3.73e-26	-1.6753
DACT3	5.79e-28	3.85e-26	-3.00637
ABL1	5.84e-28	3.87e-26	-1.41396
VIT	6.43e-28	4.25e-26	-4.65338
COL19A1	6.49e-28	4.27e-26	-4.23089
APOLD1	7.66e-28	5.02e-26	-2.31094
ANKS1B	7.7e-28	5.03e-26	-3.27974
SPARCL1	8.88e-28	5.78e-26	-2.66626
AARD	9.59e-28	6.22e-26	-4.11492
TACR3	1.09e-27	7.04e-26	-4.50866
FAIM2	1.17e-27	7.5e-26	-3.50286
RERG	1.94e-27	1.24e-25	-2.63169
SBSPON	1.97e-27	1.26e-25	-3.11017
ADH1B	2.08e-27	1.33e-25	-4.39088
ADAM33	2.27e-27	1.44e-25	-3.10418
TBX5	2.62e-27	1.66e-25	-2.95274
SLC8A1	3.28e-27	2.07e-25	-2.41203
LAMA2	3.42e-27	2.15e-25	-2.43221
PARD3B	3.58e-27	2.24e-25	-2.27157
ELANE	3.72e-27	2.32e-25	-3.59058
KLF4	3.82e-27	2.38e-25	-2.35509
PLCB4	4.52e-27	2.8e-25	-2.95766
PALLD	5.31e-27	3.28e-25	-2.43617
CNN1	5.39e-27	3.32e-25	-3.76448
FXYD6	6.17e-27	3.79e-25	-3.1183
WEE1	6.52e-27	3.99e-25	-1.67766
HAAO	7.41e-27	4.52e-25	-2.28123
KIAA0408	7.89e-27	4.79e-25	-4.10407
SGCA	8.19e-27	4.96e-25	-3.50112
JPH2	8.46e-27	5.11e-25	-3.18956
WWTR1	1.04e-26	6.24e-25	-1.86677
FOXN3	1.12e-26	6.69e-25	-1.51119
DLG2	1.13e-26	6.73e-25	-2.48369
FAM189A2	1.58e-26	9.39e-25	-2.63232
KLHL42	1.59e-26	9.44e-25	-1.41411
MYH11	1.74e-26	1.03e-24	-3.9815
ZFPM2	1.86e-26	1.1e-24	-2.66183
CELF2	1.97e-26	1.16e-24	-2.54095
CEP85L	2.32e-26	1.36e-24	-1.73328
PRKAG2	2.57e-26	1.5e-24	-1.58424
PDZRN3	4.07e-26	2.37e-24	-2.85075
ADCY5	4.2e-26	2.44e-24	-3.19715
MRGPRF	4.36e-26	2.52e-24	-2.86504
CD34	5.22e-26	3.01e-24	-1.99536
GUCA1C	6e-26	3.45e-24	-7.05573
STUM	7.55e-26	4.32e-24	-3.78698
TIPARP	8.43e-26	4.81e-24	-1.93708
EMP1	9.09e-26	5.17e-24	-2.51158
MPZ	9.3e-26	5.28e-24	-2.23265
ARHGEF25	1.22e-25	6.9e-24	-2.28601
ZNF106	1.23e-25	6.94e-24	-1.38596
CPEB2	1.37e-25	7.71e-24	-1.81316
AQP1	1.42e-25	7.98e-24	-2.22237
STAB2	1.65e-25	9.2e-24	-2.78868
TMEM100	2.15e-25	1.2e-23	-3.18888
ACOX2	2.27e-25	1.26e-23	-2.7066
THSD4	2.4e-25	1.33e-23	-2.21586
SOX5	2.44e-25	1.35e-23	-2.33886
MAT2A	2.7e-25	1.49e-23	-1.36667
ATF3	2.82e-25	1.55e-23	-2.74045
ANTXR2	2.83e-25	1.55e-23	-2.25024
SLC25A23	2.95e-25	1.61e-23	-1.98066
DSTN	3.01e-25	1.64e-23	-1.39338
RCAN1	4.26e-25	2.31e-23	-2.19488
ITGA9	4.3e-25	2.32e-23	-2.18815
PLA2G5	4.6e-25	2.48e-23	-3.08958
ADRB3	5.37e-25	2.88e-23	-3.83426
TCEAL7	6.33e-25	3.39e-23	-2.51956
EPHA3	6.53e-25	3.49e-23	-2.63648
FAT4	7.55e-25	4.02e-23	-2.42317
EML1	9.51e-25	5.05e-23	-2.26735
ZHX3	1.2e-24	6.36e-23	-1.38164
TSPYL2	1.22e-24	6.46e-23	-1.59291
SNRK	1.24e-24	6.51e-23	-1.13052
NCS1	1.27e-24	6.67e-23	-1.91958
LAMC3	1.29e-24	6.73e-23	-2.47292
PLN	1.45e-24	7.55e-23	-3.6655
RERGL	1.49e-24	7.77e-23	-3.46443
ACTG2	1.7e-24	8.82e-23	-3.62215
GALNT17	1.74e-24	8.98e-23	-3.41257
TSPAN18	1.8e-24	9.29e-23	-2.43987
GPIHBP1	1.85e-24	9.49e-23	-2.88548
WFDC1	1.95e-24	9.98e-23	-2.48528
SLC25A4	2.47e-24	1.26e-22	-1.55952
LRRK2	2.71e-24	1.38e-22	-2.4571
FGF10	2.86e-24	1.46e-22	-3.99605
KLHL10	2.89e-24	1.46e-22	-2.37746
HSD17B6	3.08e-24	1.56e-22	-2.56558
CLIP3	3.7e-24	1.87e-22	-2.62465
HAND2	4.65e-24	2.34e-22	-3.28835
SGCD	4.76e-24	2.38e-22	-3.09661
RGS2	4.84e-24	2.42e-22	-2.57273
JAZF1	5.17e-24	2.58e-22	-1.9658
ACTC1	5.36e-24	2.66e-22	-4.5162
IER3	5.37e-24	2.66e-22	-2.25076
REV3L	5.83e-24	2.89e-22	-1.5211
NFIX	6.29e-24	3.1e-22	-1.9966
MYH3	6.35e-24	3.12e-22	-2.83152
TMEM220	7.26e-24	3.56e-22	-2.06681
ODF3L1	8.91e-24	4.36e-22	-2.74002
RUNX1T1	1.06e-23	5.15e-22	-2.6289
LEPR	1.11e-23	5.42e-22	-2.11625
OLFML1	1.19e-23	5.78e-22	-2.26856
FLNA	1.31e-23	6.35e-22	-2.43006
ARID5A	1.32e-23	6.37e-22	-1.79904
BCL2L2	1.37e-23	6.61e-22	-1.33148
COL14A1	1.56e-23	7.5e-22	-2.74009
ROCK2	1.74e-23	8.35e-22	-1.17201
EBF2	1.75e-23	8.37e-22	-2.61938
SAMD4A	1.76e-23	8.39e-22	-2.15344
PPP3CB	1.86e-23	8.82e-22	-1.10755
CHRM2	1.87e-23	8.86e-22	-4.26056
C1QTNF9	2.05e-23	9.7e-22	-3.53466
ZNF25	2.08e-23	9.82e-22	-1.29296
FOXP2	2.12e-23	9.97e-22	-2.95021
ARHGEF9	2.35e-23	1.1e-21	-1.37095
ARID5B	2.35e-23	1.1e-21	-1.67949
TRPC3	2.36e-23	1.1e-21	-2.76381
DDR2	2.5e-23	1.16e-21	-2.5542
SGCG	2.88e-23	1.34e-21	-3.86972
PARVA	2.97e-23	1.38e-21	-1.51239
MBD5	3.23e-23	1.49e-21	-1.13947
LDB3	3.33e-23	1.53e-21	-2.71141
NCALD	3.92e-23	1.8e-21	-2.18283
CPEB4	3.94e-23	1.81e-21	-1.61086
RECK	4.42e-23	2.02e-21	-2.02632
ZBTB47	5.07e-23	2.31e-21	-1.38528
LRCH2	5.08e-23	2.31e-21	-2.50726
CCDC136	5.2e-23	2.36e-21	-2.29236
RNF112	5.27e-23	2.39e-21	-2.31653
DGKB	6.05e-23	2.73e-21	-3.91409
CCL2	6.2e-23	2.79e-21	-2.75297
NFIA	6.44e-23	2.89e-21	-1.89967
CREBRF	6.53e-23	2.92e-21	-1.27016
CCN1	6.84e-23	3.06e-21	-2.50991
PTCH1	6.91e-23	3.08e-21	-1.74677
MFAP4	6.97e-23	3.1e-21	-2.95342
PER1	8.51e-23	3.78e-21	-2.01161
CCSER2	1.19e-22	5.25e-21	-1.18262
HIPK3	1.19e-22	5.25e-21	-1.40289
SH3D19	1.22e-22	5.38e-21	-1.43357
NDNF	1.28e-22	5.61e-21	-3.13042
ITGA7	1.46e-22	6.41e-21	-2.58802
TACC2	1.5e-22	6.56e-21	-1.77136
ZBTB4	1.61e-22	7.03e-21	-1.16937
FAM135B	1.64e-22	7.14e-21	-4.08377
LRFN5	1.71e-22	7.42e-21	-3.26386
HSPB7	1.81e-22	7.84e-21	-3.43837
STAT5B	1.83e-22	7.92e-21	-1.03954
PKD1	1.87e-22	8.07e-21	-1.38321
ESR1	1.95e-22	8.4e-21	-2.84475
AGTR1	2.07e-22	8.89e-21	-3.35343
ABRA	2.25e-22	9.61e-21	-2.90945
TENT5B	2.27e-22	9.69e-21	-2.93428
TOR1AIP1	2.28e-22	9.69e-21	-1.08835
MYOT	2.44e-22	1.04e-20	-2.57667
FBLN5	2.65e-22	1.12e-20	-2.30957
THRA	2.65e-22	1.12e-20	-1.60101
FGF2	2.7e-22	1.14e-20	-2.71754
ENDOU	2.88e-22	1.21e-20	-3.66772
FILIP1L	2.97e-22	1.25e-20	-2.36224
PELI2	3.02e-22	1.27e-20	-2.28822
MAGI2	3.16e-22	1.32e-20	-1.87307
ASB5	3.21e-22	1.34e-20	-4.96508
MEIS1	3.95e-22	1.64e-20	-1.73955
TPRG1	4.17e-22	1.73e-20	-2.53026
DAAM2	4.45e-22	1.84e-20	-2.19082
MEN1	4.52e-22	1.87e-20	1.17449
OSTN	4.53e-22	1.87e-20	-5.0574
GADD45B	5.25e-22	2.16e-20	-2.17657
OSBPL10	5.83e-22	2.39e-20	-1.84941
PKIG	6.11e-22	2.5e-20	-1.87657
XPNPEP2	6.32e-22	2.58e-20	-3.74699
SPEG	6.74e-22	2.75e-20	-2.85502
EPHA7	6.78e-22	2.76e-20	-3.1575
ABCC9	6.85e-22	2.78e-20	-2.44685
IGSF10	9.4e-22	3.81e-20	-3.59299
ROR1	9.8e-22	3.96e-20	-2.63895
EME1	1.29e-21	5.21e-20	2.90654
MAFF	1.51e-21	6.08e-20	-1.81683
KIF18B	1.57e-21	6.3e-20	3.00811
NXPH3	1.61e-21	6.45e-20	-2.63649
STK40	1.62e-21	6.48e-20	-1.24404
ADAMTS8	1.64e-21	6.52e-20	-3.00425
SPRY1	1.92e-21	7.64e-20	-1.94573
KLHL15	1.93e-21	7.64e-20	-1.30616
STARD13	2.06e-21	8.16e-20	-1.92348
ANK2	2.14e-21	8.47e-20	-2.95323
KLF17	2.32e-21	9.16e-20	-3.85665
MMRN1	2.52e-21	9.93e-20	-2.999
NCAM1	2.59e-21	1.02e-19	-3.49307
RBMS3	2.67e-21	1.05e-19	-2.25534
SBDS	2.73e-21	1.07e-19	-1.05774
NFIL3	2.87e-21	1.12e-19	-1.74274
MTTP	2.89e-21	1.12e-19	-3.02198
CLDN5	2.95e-21	1.15e-19	-2.44368
CALD1	2.98e-21	1.15e-19	-2.32529
NBEA	3e-21	1.16e-19	-2.68918
XRCC2	3.14e-21	1.21e-19	2.62908
CCL14	3.19e-21	1.23e-19	-3.22794
SSPN	3.36e-21	1.29e-19	-1.86764
GPBAR1	3.46e-21	1.33e-19	-2.22625
FZD7	3.79e-21	1.45e-19	-1.93688
VCL	4.81e-21	1.84e-19	-1.50771
LGI4	6.44e-21	2.45e-19	-2.20154
SCN4B	6.52e-21	2.48e-19	-2.2924
GATA5	7.04e-21	2.67e-19	-3.79754
PDLIM3	7.32e-21	2.77e-19	-2.82079
RHOB	9.12e-21	3.45e-19	-1.75726
TLN1	1.17e-20	4.42e-19	-1.42724
MOAP1	1.24e-20	4.66e-19	-1.0969
DNAJC18	1.62e-20	6.09e-19	-1.36382
TCEAL1	1.92e-20	7.18e-19	-1.43743
MAOB	2e-20	7.47e-19	-3.06788
MYZAP	2e-20	7.47e-19	-2.34507
HERC1	2.04e-20	7.6e-19	-1.03283
EPHB1	2.05e-20	7.61e-19	-2.75637
KCND3	2.12e-20	7.86e-19	-2.77251
CHRM3	2.2e-20	8.16e-19	-3.08129
MPDZ	2.24e-20	8.27e-19	-1.68441
ADGRA2	2.25e-20	8.31e-19	-2.20291
HJURP	2.29e-20	8.44e-19	2.637
PPM1L	2.31e-20	8.48e-19	-1.97843
DUSP3	2.34e-20	8.58e-19	-1.22149
HIPK4	2.42e-20	8.85e-19	-2.09675
ADCYAP1R1	2.5e-20	9.12e-19	-2.96499
RUSC2	2.5e-20	9.12e-19	-1.69445
DISP1	3.03e-20	1.1e-18	-1.61368
CREM	3.44e-20	1.25e-18	-1.42518
KCNQ4	3.56e-20	1.29e-18	-2.47298
GFRA1	4.05e-20	1.46e-18	-3.21404
PTH1R	4.07e-20	1.47e-18	-2.32824
CIPC	4.21e-20	1.52e-18	-1.145
CDC42BPA	4.82e-20	1.73e-18	-1.48601
C7	5.13e-20	1.84e-18	-3.67793
BVES	5.17e-20	1.85e-18	-2.67494
SMOC2	5.37e-20	1.92e-18	-2.72235
BMERB1	5.67e-20	2.02e-18	-2.08401
SCUBE1	6.04e-20	2.15e-18	-2.59889
ITGA1	6.12e-20	2.17e-18	-1.9072
INPP5A	6.86e-20	2.43e-18	-1.304
ARHGAP39	6.89e-20	2.44e-18	1.82012
HPSE2	7.12e-20	2.51e-18	-3.59932
GRASP	7.47e-20	2.63e-18	-1.90418
CTNNA3	7.52e-20	2.64e-18	-3.38961
TGFB1I1	7.58e-20	2.66e-18	-2.05127
MMP27	7.66e-20	2.68e-18	-4.11074
ACTA2	7.91e-20	2.76e-18	-2.62638
SYPL2	8.27e-20	2.88e-18	-2.57756
BDKRB2	8.41e-20	2.93e-18	-2.13942
SLIT2	8.82e-20	3.06e-18	-2.75031
HAND1	8.97e-20	3.11e-18	-4.52602
UHRF1	9.36e-20	3.24e-18	2.53245
SCN7A	9.4e-20	3.25e-18	-3.78697
STIL	1.02e-19	3.5e-18	2.36846
LATS2	1.11e-19	3.83e-18	-1.55475
CAP2	1.16e-19	3.99e-18	-2.12666
CPNE6	1.19e-19	4.07e-18	-3.70952
MKX	1.24e-19	4.24e-18	-3.14321
AL163636.3	1.25e-19	4.27e-18	-2.44527
C1QTNF2	1.25e-19	4.27e-18	-2.05936
RBM24	1.3e-19	4.42e-18	-3.09007
WNT2B	1.31e-19	4.44e-18	-1.76049
GTSE1	1.43e-19	4.83e-18	2.54133
HSPB8	1.62e-19	5.48e-18	-2.73774
F8	1.65e-19	5.57e-18	-1.73305
SYNC	1.67e-19	5.63e-18	-2.42673
ADAMTS4	1.69e-19	5.69e-18	-2.42939
NEK1	1.85e-19	6.2e-18	-1.16037
MEF2C	1.9e-19	6.36e-18	-1.88117
MBNL1	1.99e-19	6.65e-18	-1.12438
AURKA	2.17e-19	7.26e-18	2.42714
RPS6KA2	2.39e-19	7.96e-18	-1.66718
C21orf58	2.43e-19	8.09e-18	2.72709
CCN2	2.45e-19	8.14e-18	-2.51395
AKAP12	2.67e-19	8.83e-18	-2.36498
CDK1	2.79e-19	9.24e-18	2.30028
KIAA1614	2.91e-19	9.6e-18	-1.5955
CNST	2.98e-19	9.81e-18	-0.993759
FAM13B	3.05e-19	1e-17	-1.36449
CD302	3.2e-19	1.05e-17	-1.59974
DCHS1	3.3e-19	1.08e-17	-2.05209
TTLL7	3.61e-19	1.18e-17	-2.21482
TRAK2	3.93e-19	1.28e-17	-1.17715
KCNIP4	3.95e-19	1.29e-17	-1.56506
GDF10	4.12e-19	1.34e-17	-3.43466
NOVA1	4.27e-19	1.39e-17	-2.77687
NAP1L5	4.59e-19	1.49e-17	-1.62654
CCDC27	4.83e-19	1.56e-17	-3.32516
SPOP	4.95e-19	1.6e-17	-0.973533
TROAP	5e-19	1.61e-17	2.70036
ZBTB21	5.7e-19	1.84e-17	-1.18418
KRT78	6.05e-19	1.94e-17	-3.47584
TSPYL1	6.37e-19	2.04e-17	-1.01609
ABCB5	7.42e-19	2.38e-17	-3.70756
GALNT15	7.68e-19	2.46e-17	-2.66776
BLM	7.83e-19	2.5e-17	1.97928
IGIP	7.83e-19	2.5e-17	-1.23411
GHR	8.46e-19	2.69e-17	-2.51731
RXRG	8.52e-19	2.7e-17	-3.42014
BCHE	9.04e-19	2.87e-17	-3.23582
MUC22	9.76e-19	3.09e-17	-4.88854
TNNT2	1.03e-18	3.24e-17	-2.75828
MAPT	1.05e-18	3.3e-17	-2.60475
NLGN1	1.06e-18	3.35e-17	-2.92836
VSTM2A	1.15e-18	3.61e-17	-4.36544
FANCA	1.17e-18	3.68e-17	2.21896
ZWINT	1.44e-18	4.52e-17	2.24698
DENND2A	1.45e-18	4.55e-17	-1.9937
TSHB	1.52e-18	4.75e-17	-3.38755
POLQ	1.67e-18	5.2e-17	2.51395
SOCS3	1.67e-18	5.2e-17	-2.04102
CDCA8	1.77e-18	5.49e-17	2.40119
BMPR1A	1.78e-18	5.5e-17	-0.972995
GYS2	1.78e-18	5.51e-17	-3.1081
CACNB4	1.85e-18	5.71e-17	-2.65898
EGR2	1.93e-18	5.94e-17	-2.35762
CYGB	2.13e-18	6.55e-17	-1.9231
TRIB1	2.21e-18	6.8e-17	-1.65869
HSPB2	2.29e-18	7.02e-17	-2.20709
ADRA1D	2.31e-18	7.06e-17	-2.74764
SGCB	2.41e-18	7.38e-17	-1.55274
KIF2C	2.51e-18	7.66e-17	2.35146
TNFAIP8L3	2.6e-18	7.92e-17	-2.43932
SLC51B	2.86e-18	8.69e-17	-2.35007
TMEM35A	2.96e-18	8.98e-17	-3.20698
RGS5	2.99e-18	9.05e-17	-2.2252
BMP5	3.07e-18	9.28e-17	-3.37892
PDGFD	3.33e-18	1.01e-16	-2.07297
RAD54L	3.36e-18	1.01e-16	2.49587
TPM2	3.45e-18	1.04e-16	-2.36064
CD300LG	3.73e-18	1.12e-16	-3.45307
DCHS2	3.94e-18	1.18e-16	-3.13609
MYADM	3.96e-18	1.19e-16	-2.1827
IL13	4.39e-18	1.31e-16	-3.1648
NPR2	4.44e-18	1.32e-16	-1.61266
CASP2	4.52e-18	1.35e-16	1.16106
PRRG3	4.63e-18	1.38e-16	-2.82958
ABCB1	4.65e-18	1.38e-16	-1.88146
ESM1	4.98e-18	1.48e-16	4.8746
KCNAB1	5.04e-18	1.49e-16	-1.54541
FAM172A	5.15e-18	1.52e-16	-1.07138
LRCH1	5.32e-18	1.57e-16	-1.17489
CYBRD1	5.33e-18	1.57e-16	-2.10894
GFRA2	6.1e-18	1.8e-16	-2.35056
HINT3	6.17e-18	1.81e-16	-0.923727
ATP2B4	7.01e-18	2.06e-16	-1.72066
ENPP6	7.19e-18	2.11e-16	-2.66318
GPR135	7.24e-18	2.12e-16	-1.70738
KLK13	7.27e-18	2.12e-16	-4.45104
BDKRB1	7.37e-18	2.15e-16	-2.4864
PRIMA1	7.47e-18	2.17e-16	-3.13953
FBXO31	7.63e-18	2.22e-16	-1.01429
A2M	7.8e-18	2.26e-16	-2.16704
IL6ST	7.86e-18	2.28e-16	-1.56765
FHL5	8.28e-18	2.39e-16	-2.33944
CYP2A6	8.37e-18	2.42e-16	-4.03356
PCDH18	8.46e-18	2.44e-16	-1.98451
MASP1	9.09e-18	2.62e-16	-2.81005
CPXM2	9.12e-18	2.62e-16	-2.63668
FAM72D	9.22e-18	2.64e-16	3.11737
GPR17	9.49e-18	2.72e-16	-2.43879
ARHGAP24	1.1e-17	3.15e-16	-1.88183
MITF	1.16e-17	3.31e-16	-1.94824
HMGB3	1.17e-17	3.34e-16	1.93239
ZEB2	1.19e-17	3.37e-16	-1.94574
GREM2	1.21e-17	3.44e-16	-3.14771
JUNB	1.21e-17	3.44e-16	-1.47831
MYOZ2	1.25e-17	3.53e-16	-2.93193
UGCG	1.28e-17	3.62e-16	-1.36763
ARHGAP10	1.31e-17	3.69e-16	-1.42642
SERTAD1	1.31e-17	3.69e-16	-1.37195
LYVE1	1.37e-17	3.86e-16	-2.80613
ZNF695	1.43e-17	4.02e-16	3.17927
CALCOCO1	1.52e-17	4.26e-16	-1.06683
DUSP5	1.52e-17	4.26e-16	-2.09501
COL21A1	1.55e-17	4.33e-16	-2.57913
RASGRP2	1.57e-17	4.39e-16	-2.30842
DGKG	1.62e-17	4.52e-16	-2.39467
RCC2	1.72e-17	4.78e-16	1.22517
MEIS2	1.74e-17	4.83e-16	-1.73246
SNED1	1.78e-17	4.95e-16	-2.00356
ABCD2	1.86e-17	5.16e-16	-2.51303
TRPC4	2.03e-17	5.62e-16	-1.90724
UBE2C	2.05e-17	5.67e-16	2.5837
IL6	2.24e-17	6.18e-16	-3.20269
ROCK1	2.29e-17	6.31e-16	-1.17896
HGH1	2.36e-17	6.48e-16	1.39779
PTGIS	2.37e-17	6.52e-16	-3.05097
ADGRB3	2.39e-17	6.56e-16	-3.1748
SNX9	2.39e-17	6.56e-16	-1.00103
MYO9A	2.54e-17	6.95e-16	-1.02479
FBXL6	2.57e-17	7.02e-16	1.71503
SLAIN2	2.63e-17	7.18e-16	-0.869304
SLC26A6	2.8e-17	7.63e-16	1.94445
PPP1R1A	3.09e-17	8.4e-16	-3.22702
TONSL	3.09e-17	8.4e-16	1.74622
SLC9A9	3.11e-17	8.43e-16	-1.93279
PDZD4	3.46e-17	9.36e-16	-2.56717
XKR4	3.53e-17	9.53e-16	-3.56175
CALR	3.65e-17	9.84e-16	1.24618
TSC22D1	3.76e-17	1.01e-15	-1.42894
DNA2	3.94e-17	1.06e-15	1.8712
TGFBR3	3.94e-17	1.06e-15	-2.06115
PRKAA2	4.04e-17	1.08e-15	-2.60376
RHOJ	4.07e-17	1.09e-15	-1.8381
CDKL1	4.41e-17	1.18e-15	-1.69888
AMOTL1	4.53e-17	1.21e-15	-1.74239
SKA3	4.84e-17	1.29e-15	2.27308
INMT	4.86e-17	1.29e-15	-2.10833
SMIM10	4.9e-17	1.3e-15	-1.75953
FAM110D	5.35e-17	1.42e-15	-1.83106
TBX4	5.35e-17	1.42e-15	-2.88555
ELMSAN1	5.46e-17	1.45e-15	-1.11857
MTFR2	6.06e-17	1.6e-15	2.32279
HIF3A	6.07e-17	1.6e-15	-3.06219
CENPA	6.18e-17	1.63e-15	2.81119
SLC66A1	6.57e-17	1.73e-15	1.28092
RNF38	6.77e-17	1.78e-15	-1.03471
ALG3	7.14e-17	1.87e-15	1.1809
APBB1	8.08e-17	2.12e-15	-1.9894
LBX2	8.11e-17	2.12e-15	2.71608
NHSL2	8.22e-17	2.15e-15	-2.40984
C3orf18	8.29e-17	2.16e-15	-1.52301
MS4A2	8.33e-17	2.17e-15	-2.37014
PLK4	8.71e-17	2.27e-15	1.91535
KCTD10	9.3e-17	2.42e-15	-0.888486
TSPAN2	9.32e-17	2.42e-15	-2.31567
TACR1	9.54e-17	2.47e-15	-2.51426
PIP5K1C	9.95e-17	2.57e-15	-0.840297
MIDN	1.01e-16	2.62e-15	-1.14499
SLC38A7	1.03e-16	2.66e-15	1.23486
SLC24A3	1.04e-16	2.67e-15	-2.27604
PLSCR4	1.06e-16	2.72e-15	-1.8969
PACC1	1.07e-16	2.75e-15	1.59991
SGO1	1.07e-16	2.74e-15	2.53115
MGARP	1.09e-16	2.78e-15	-2.27348
CRTC3	1.17e-16	2.98e-15	-0.871423
MCAM	1.18e-16	3e-15	-1.71136
ASTL	1.19e-16	3.04e-15	-2.88269
C8orf88	1.21e-16	3.09e-15	-2.63962
MLXIP	1.24e-16	3.14e-15	-1.19658
RGN	1.29e-16	3.28e-15	-2.51869
CEP68	1.3e-16	3.28e-15	-0.97511
ZNF154	1.3e-16	3.28e-15	-1.74701
SPAG5	1.31e-16	3.32e-15	2.1079
KIAA0232	1.33e-16	3.37e-15	-1.01108
CRTAP	1.47e-16	3.71e-15	-1.10495
IL17B	1.56e-16	3.92e-15	-1.83081
MOGS	1.57e-16	3.95e-15	1.08624
ANGPTL1	1.58e-16	3.97e-15	-3.04579
GINS1	1.58e-16	3.96e-15	2.06945
PFKFB4	1.59e-16	3.99e-15	2.51149
SMPX	1.64e-16	4.09e-15	-3.34755
SETD7	1.97e-16	4.93e-15	-1.19982
PREX2	2.01e-16	5.02e-15	-1.97516
DPT	2.11e-16	5.26e-15	-3.29896
PHYHIP	2.13e-16	5.29e-15	-2.6212
RND1	2.19e-16	5.44e-15	-2.05623
TRIM63	2.28e-16	5.64e-15	-3.23782
SERINC1	2.29e-16	5.67e-15	-1.02551
CBX8	2.3e-16	5.69e-15	1.76291
ADCYAP1	2.31e-16	5.7e-15	-2.87379
DUSP8	2.31e-16	5.7e-15	-1.88112
ASF1B	2.4e-16	5.9e-15	2.11247
PTBP2	2.44e-16	5.99e-15	-1.14872
RFX2	2.61e-16	6.4e-15	-1.35465
HROB	2.68e-16	6.56e-15	2.00264
THBS1	2.71e-16	6.64e-15	-2.17899
TAGLN	2.78e-16	6.79e-15	-2.50917
EDNRA	2.84e-16	6.94e-15	-1.95453
GNG11	2.84e-16	6.94e-15	-1.74042
ACKR1	2.85e-16	6.95e-15	-2.95328
PNRC1	2.98e-16	7.24e-15	-1.26167
ARHGEF37	3.04e-16	7.38e-15	-1.88304
AKAP2	3.35e-16	8.12e-15	-2.63959
KIF4A	3.41e-16	8.26e-15	2.33828
GPRASP2	3.54e-16	8.57e-15	-1.38934
CDON	3.56e-16	8.6e-15	-2.16202
GCSAML	3.77e-16	9.09e-15	-2.48561
LIPI	3.77e-16	9.09e-15	-2.60736
FAM43A	3.95e-16	9.5e-15	-1.84918
C2CD4B	4.04e-16	9.72e-15	-2.50521
RCC1	4.3e-16	1.03e-14	1.42908
RBKS	4.35e-16	1.04e-14	-1.35407
EIF2AK1	4.37e-16	1.05e-14	0.94981
JMY	4.38e-16	1.05e-14	-1.07746
SIRT1	4.38e-16	1.05e-14	-1.04989
CDC25C	4.56e-16	1.09e-14	2.39383
EIF4E3	4.81e-16	1.14e-14	-1.36993
PCP4	4.85e-16	1.15e-14	-3.83738
CDCA3	5.07e-16	1.2e-14	2.21248
SEMA3G	5.08e-16	1.21e-14	-1.72912
LRRFIP1	5.17e-16	1.23e-14	-1.02263
GPER1	5.3e-16	1.25e-14	-1.94672
HDC	5.57e-16	1.32e-14	-2.38258
SETBP1	5.6e-16	1.32e-14	-2.01416
RNASE4	5.61e-16	1.32e-14	-1.75127
S1PR1	5.73e-16	1.35e-14	-1.8315
RUNDC3B	6.03e-16	1.42e-14	-1.78466
NAA40	6.09e-16	1.43e-14	1.20371
CLIC4	6.17e-16	1.45e-14	-1.80391
ANXA6	6.2e-16	1.45e-14	-2.05376
FAM72B	6.28e-16	1.47e-14	2.95124
UBE2T	6.38e-16	1.49e-14	1.88746
RECQL4	6.74e-16	1.57e-14	2.13561
LDB2	7.29e-16	1.7e-14	-1.62993
RASL11A	7.32e-16	1.7e-14	-2.07864
KCNN2	7.61e-16	1.77e-14	-2.25392
DENND5A	8.1e-16	1.88e-14	-1.21594
HABP4	8.57e-16	1.99e-14	-1.39159
NUF2	8.72e-16	2.02e-14	2.65363
KNTC1	8.92e-16	2.06e-14	1.71141
PRR26	8.92e-16	2.06e-14	-2.35964
CLCN2	9.42e-16	2.17e-14	1.62339
BIN1	9.77e-16	2.25e-14	-2.03509
BNC2	1.02e-15	2.34e-14	-2.41014
CDC6	1.03e-15	2.35e-14	2.01998
JUN	1.03e-15	2.36e-14	-1.6936
GJC2	1.04e-15	2.39e-14	-1.77652
NFIC	1.04e-15	2.39e-14	-1.25742
BCL10	1.05e-15	2.4e-14	-1.09063
TTK	1.07e-15	2.45e-14	2.35892
EMCN	1.11e-15	2.53e-14	-1.87296
SHE	1.11e-15	2.53e-14	-1.75307
GNAZ	1.17e-15	2.66e-14	-2.38266
NEK2	1.17e-15	2.65e-14	2.3999
TMX4	1.31e-15	2.98e-14	-1.19686
RDM1	1.35e-15	3.06e-14	3.47297
TPSAB1	1.38e-15	3.11e-14	-2.42792
ORC1	1.39e-15	3.14e-14	2.33252
DYNC1I1	1.42e-15	3.2e-14	-2.24637
CNTN4	1.45e-15	3.27e-14	-2.15295
KIAA0513	1.45e-15	3.27e-14	-1.59701
HSPA12A	1.48e-15	3.34e-14	-1.96178
PTBP1	1.49e-15	3.34e-14	0.728283
POLR2H	1.56e-15	3.51e-14	1.05622
PYGB	1.59e-15	3.56e-14	-1.3963
DUSP2	1.6e-15	3.58e-14	-2.4193
HPGDS	1.75e-15	3.91e-14	-2.00874
PPP2R5A	1.75e-15	3.91e-14	-0.92708
TENT5A	1.81e-15	4.04e-14	-1.49686
CDKN2AIP	1.93e-15	4.3e-14	-0.890809
SLC52A2	1.98e-15	4.39e-14	1.32085
RPS6KA5	2e-15	4.45e-14	-1.50199
PPP1R3B	2.01e-15	4.46e-14	-1.56558
IKZF4	2.12e-15	4.7e-14	-1.14596
RAC3	2.13e-15	4.7e-14	3.01516
MGLL	2.2e-15	4.85e-14	-1.90527
MEOX1	2.26e-15	4.99e-14	-2.34867
LIG1	2.34e-15	5.15e-14	1.30646
MTBP	2.34e-15	5.15e-14	1.89375
FAM72C	2.37e-15	5.21e-14	3.15598
PEX14	2.38e-15	5.22e-14	-0.835252
TUB	2.57e-15	5.64e-14	-2.08006
ATAD5	2.59e-15	5.66e-14	1.84398
FAM102B	2.59e-15	5.67e-14	-1.41402
CNRIP1	2.61e-15	5.7e-14	-1.84181
FAAP24	2.62e-15	5.73e-14	1.55005
BORA	2.63e-15	5.73e-14	1.88156
CCDC150	2.75e-15	5.99e-14	2.463
FAM72A	2.8e-15	6.09e-14	2.48448
RAD51	2.82e-15	6.13e-14	1.93383
ADAMTS5	2.9e-15	6.3e-14	-1.86816
DIP2C	2.91e-15	6.3e-14	-1.27751
ORC6	2.99e-15	6.48e-14	2.19778
LONRF2	3.02e-15	6.54e-14	-2.93381
DEPDC1B	3.07e-15	6.62e-14	2.3757
RHCG	3.09e-15	6.67e-14	-3.45799
HELLS	3.18e-15	6.86e-14	1.65899
TECPR2	3.54e-15	7.61e-14	-0.862302
SYNJ2BP	3.57e-15	7.66e-14	-0.840557
EID1	3.77e-15	8.09e-14	-0.887625
C20orf194	3.91e-15	8.38e-14	-1.23905
CPEB3	3.96e-15	8.47e-14	-1.23875
GPM6A	4.05e-15	8.65e-14	-2.94981
SRPX	4.06e-15	8.67e-14	-2.4297
GTPBP3	4.17e-15	8.9e-14	1.11003
MGME1	4.31e-15	9.19e-14	1.15222
KANK1	4.32e-15	9.19e-14	-1.57779
CASP12	4.34e-15	9.23e-14	-2.09048
ABLIM1	4.99e-15	1.06e-13	-1.50599
CDC37L1	5.14e-15	1.09e-13	-1.00919
FANCI	5.3e-15	1.12e-13	1.55993
TEF	5.46e-15	1.16e-13	-1.199
ITGB3	5.81e-15	1.23e-13	-2.30345
FANCD2	5.83e-15	1.23e-13	1.70656
KLRB1	6.12e-15	1.29e-13	-2.06855
MYCT1	6.28e-15	1.32e-13	-1.60767
NCAPH	6.43e-15	1.35e-13	2.2498
PDGFRA	6.46e-15	1.36e-13	-2.04513
SPATA4	6.46e-15	1.36e-13	-2.68862
TCF24	6.61e-15	1.39e-13	3.81251
PABPC5	6.68e-15	1.4e-13	-2.22135
KLF6	7.22e-15	1.51e-13	-1.38736
ARSF	7.72e-15	1.61e-13	-3.3879
C4orf54	7.86e-15	1.64e-13	-3.53592
JCAD	8.11e-15	1.69e-13	-1.86405
PDE4B	8.31e-15	1.73e-13	-2.01949
NUP85	8.47e-15	1.76e-13	0.933393
CXCR2	8.59e-15	1.78e-13	-2.46867
ANO5	8.83e-15	1.83e-13	-2.50956
CENPK	8.94e-15	1.85e-13	2.17251
CDC45	9.15e-15	1.89e-13	2.24278
PLIN4	9.72e-15	2.01e-13	-2.35759
RBPMS	1.04e-14	2.15e-13	-1.57464
PTCH2	1.06e-14	2.18e-13	-1.56765
CHTF18	1.17e-14	2.4e-13	1.78456
BRIP1	1.18e-14	2.43e-13	2.21581
SSBP2	1.18e-14	2.43e-13	-1.48471
POLD1	1.27e-14	2.62e-13	1.38977
ZNF525	1.27e-14	2.61e-13	1.50026
CCDC80	1.32e-14	2.71e-13	-2.45715
CCNB2	1.34e-14	2.74e-13	2.0474
EXO1	1.35e-14	2.75e-13	2.32051
PSMG3	1.4e-14	2.87e-13	1.38206
HECTD2	1.49e-14	3.04e-13	-1.16021
SYNPO	1.54e-14	3.14e-13	-1.60769
FANCB	1.58e-14	3.22e-13	2.16014
SHMT2	1.61e-14	3.28e-13	1.28932
TPX2	1.61e-14	3.28e-13	2.39056
PAQR4	1.62e-14	3.29e-13	2.29022
SKA1	1.68e-14	3.39e-13	2.25487
RALGDS	1.69e-14	3.42e-13	-1.04219
PPP1R15B	1.7e-14	3.44e-13	-0.918293
RAB30	1.74e-14	3.52e-13	-1.42664
POU6F1	1.76e-14	3.55e-13	-1.32654
TSACC	1.76e-14	3.54e-13	2.51948
OIP5	1.78e-14	3.58e-13	2.26558
SH3BGRL	1.81e-14	3.64e-13	-1.33131
CACNA2D1	1.82e-14	3.65e-13	-2.2721
CDC42EP3	1.86e-14	3.73e-13	-1.54805
BUB1B	1.89e-14	3.78e-13	2.1213
KIFC1	1.95e-14	3.91e-13	2.07838
TIMELESS	1.97e-14	3.94e-13	1.46848
MPL	1.98e-14	3.95e-13	-1.67704
KDM6B	2.08e-14	4.15e-13	-1.19755
IQGAP3	2.12e-14	4.22e-13	2.36992
ACER1	2.14e-14	4.26e-13	-3.31326
TAFA2	2.16e-14	4.3e-13	-1.54874
MATN2	2.17e-14	4.3e-13	-2.19768
SAMD8	2.19e-14	4.35e-13	-0.962832
NKX6-2	2.21e-14	4.38e-13	-2.95548
ZCWPW2	2.27e-14	4.49e-13	-1.34794
ARHGEF26	2.41e-14	4.77e-13	-1.86513
GARNL3	2.45e-14	4.84e-13	-1.66002
MEF2A	2.45e-14	4.84e-13	-1.04562
PIF1	2.48e-14	4.89e-13	2.07678
PLK1	2.55e-14	5.03e-13	2.22975
RABGAP1	2.59e-14	5.1e-13	-0.860444
MTMR10	2.6e-14	5.11e-13	-0.959992
C20orf144	2.74e-14	5.37e-13	2.2049
FAM168B	2.94e-14	5.77e-13	-0.980604
CENPO	3.17e-14	6.2e-13	1.49976
MID2	3.2e-14	6.26e-13	-1.24979
RTL5	3.2e-14	6.26e-13	-2.04763
NRXN1	3.21e-14	6.27e-13	-3.58783
PURA	3.28e-14	6.4e-13	-0.847802
BOC	3.39e-14	6.61e-13	-2.32369
SLC19A1	3.44e-14	6.7e-13	1.78303
SERTM1	3.49e-14	6.78e-13	-4.11173
DBF4	3.5e-14	6.78e-13	1.38611
KNOP1	3.5e-14	6.78e-13	1.17324
ACTL6A	3.64e-14	7.06e-13	1.10701
KIF18A	3.67e-14	7.1e-13	2.35896
GPM6B	3.8e-14	7.35e-13	-1.72917
BTG2	3.82e-14	7.37e-13	-1.85991
LRRC7	3.94e-14	7.61e-13	-1.66998
PRR19	4.03e-14	7.78e-13	2.1785
EDNRB	4.07e-14	7.83e-13	-2.00005
STK32B	4.44e-14	8.54e-13	-1.99801
GYPC	4.55e-14	8.74e-13	-2.03719
ADD1	4.66e-14	8.94e-13	-0.745114
PIP4P2	4.75e-14	9.11e-13	-1.29635
CENPI	4.76e-14	9.11e-13	2.10037
PRKAR2B	4.78e-14	9.15e-13	-1.94154
RAB37	4.8e-14	9.18e-13	-1.9302
TEDC2	4.89e-14	9.33e-13	2.16283
PODN	5.06e-14	9.65e-13	-2.23899
NAGS	5.11e-14	9.74e-13	2.53589
CDC20	5.21e-14	9.91e-13	2.37332
CDT1	5.34e-14	1.01e-12	2.12876
TSHZ3	5.5e-14	1.05e-12	-1.97506
VPS13D	5.52e-14	1.05e-12	-0.859474
AUNIP	5.56e-14	1.05e-12	2.18887
KIF15	5.57e-14	1.05e-12	2.11784
MUCL3	5.57e-14	1.05e-12	-3.85246
ITGA5	6.06e-14	1.15e-12	-1.93443
MAPRE2	6.25e-14	1.18e-12	-1.4861
MYL3	6.27e-14	1.18e-12	-2.41367
CNFN	6.38e-14	1.2e-12	-2.65537
LRRC46	6.57e-14	1.24e-12	2.13485
PARPBP	6.7e-14	1.26e-12	1.71842
HMGCLL1	6.73e-14	1.26e-12	-2.86029
DCN	7.01e-14	1.31e-12	-2.31124
MMP11	7.18e-14	1.34e-12	5.61116
CYP27B1	7.32e-14	1.37e-12	2.77408
TCEAL2	7.41e-14	1.39e-12	-3.24837
PCGF1	7.5e-14	1.4e-12	1.06477
BCL2	7.53e-14	1.4e-12	-1.58513
PRKCB	7.64e-14	1.42e-12	-2.21415
DPP3	7.78e-14	1.45e-12	1.03559
TMPRSS11A	7.83e-14	1.46e-12	-3.83423
ADCY9	8.31e-14	1.54e-12	-1.41634
LPAR1	8.46e-14	1.57e-12	-1.61366
TICRR	8.51e-14	1.58e-12	1.94736
CRISPLD2	8.85e-14	1.64e-12	-1.94803
OLFM1	9.01e-14	1.67e-12	-2.33183
TARBP2	9.26e-14	1.71e-12	1.08028
OMD	9.68e-14	1.79e-12	-3.1055
ACTA1	9.8e-14	1.81e-12	-2.16
BCL2L12	1.14e-13	2.1e-12	1.38248
RPN1	1.18e-13	2.18e-12	0.920527
H2AW	1.19e-13	2.18e-12	2.64978
AC119396.1	1.21e-13	2.22e-12	-2.06828
ST6GALNAC6	1.21e-13	2.23e-12	-1.12372
SKP2	1.22e-13	2.25e-12	1.79851
KCNK3	1.25e-13	2.28e-12	-2.63808
SIK2	1.27e-13	2.33e-12	-0.887248
TMEM132A	1.3e-13	2.37e-12	2.20638
AC005747.1	1.31e-13	2.4e-12	-2.05164
CYYR1	1.44e-13	2.62e-12	-1.43775
ENTPD1	1.44e-13	2.63e-12	-1.25588
TRAIP	1.5e-13	2.74e-12	1.71748
WRAP73	1.51e-13	2.74e-12	0.969672
RNASEH2A	1.54e-13	2.8e-12	1.45201
MYRIP	1.59e-13	2.88e-12	-2.37218
ERCC6L2	1.61e-13	2.93e-12	-0.923318
KCNN3	1.62e-13	2.93e-12	-1.81394
LIFR	1.64e-13	2.97e-12	-2.0199
ECE2	1.7e-13	3.07e-12	1.75177
TTYH3	1.72e-13	3.11e-12	1.49904
AKAP13	1.75e-13	3.16e-12	-1.06573
GYG1	1.76e-13	3.18e-12	-0.928792
HHIP	1.79e-13	3.22e-12	-2.78802
DBF4B	1.84e-13	3.3e-12	1.38561
RNF222	1.85e-13	3.32e-12	-2.71501
POLE2	1.88e-13	3.38e-12	1.80595
UNC5C	1.93e-13	3.47e-12	-1.95883
VAMP2	1.95e-13	3.5e-12	-0.986904
SPART	2.05e-13	3.67e-12	-1.12335
ALG9	2.07e-13	3.71e-12	-0.887649
PDIA4	2.08e-13	3.71e-12	1.34933
BAG3	2.1e-13	3.75e-12	-1.16174
CIAO2A	2.11e-13	3.76e-12	0.857175
IER5L	2.11e-13	3.76e-12	2.14015
ZWILCH	2.13e-13	3.79e-12	1.16972
KRT4	2.14e-13	3.8e-12	-3.73554
ERCC6L	2.2e-13	3.91e-12	2.26356
UBR1	2.21e-13	3.92e-12	-0.871238
ARHGEF39	2.31e-13	4.1e-12	1.84089
CTIF	2.33e-13	4.13e-12	-1.03557
DYSF	2.33e-13	4.12e-12	-1.59341
SAPCD2	2.36e-13	4.16e-12	2.55331
CKS2	2.45e-13	4.32e-12	1.77057
AURKB	2.47e-13	4.36e-12	2.19646
TK1	2.5e-13	4.41e-12	1.98572
DYM	2.59e-13	4.56e-12	-0.839945
FEM1C	2.6e-13	4.58e-12	-0.887233
SALL4	2.68e-13	4.71e-12	3.63843
KIF23	2.7e-13	4.75e-12	1.88841
SPON1	2.74e-13	4.81e-12	-2.30117
MELK	2.76e-13	4.84e-12	2.43252
GEN1	2.79e-13	4.89e-12	1.38722
CCNB1	2.86e-13	5e-12	1.93574
H2AC7	2.88e-13	5.03e-12	4.26342
LRRC45	2.92e-13	5.1e-12	1.44936
TMEM249	2.98e-13	5.19e-12	3.43739
KNSTRN	2.99e-13	5.21e-12	1.48772
MYO19	3.07e-13	5.34e-12	1.2916
TSLP	3.16e-13	5.49e-12	-2.05104
CKAP2L	3.18e-13	5.52e-12	2.33337
CNKSR3	3.18e-13	5.52e-12	-1.56896
CAPZA2	3.55e-13	6.16e-12	-0.845544
MIS18A	3.61e-13	6.25e-12	1.3465
CDCA2	3.63e-13	6.29e-12	2.26557
WDHD1	3.65e-13	6.31e-12	1.6667
ERC1	3.8e-13	6.56e-12	-1.17145
TBL1X	3.91e-13	6.75e-12	-1.29153
GTF2A1L	3.97e-13	6.83e-12	-2.82094
JUND	3.97e-13	6.84e-12	-1.25184
PKD2	3.99e-13	6.87e-12	-1.10622
CBX3	4.19e-13	7.2e-12	0.912513
TNFSF12	4.29e-13	7.36e-12	-1.3324
SPINK7	4.33e-13	7.43e-12	-3.76439
NPR1	4.41e-13	7.55e-12	-1.87287
EFTUD2	4.42e-13	7.58e-12	0.767048
DLC1	4.45e-13	7.62e-12	-1.5889
KAT6B	4.46e-13	7.63e-12	-1.0619
NR2F1	4.47e-13	7.63e-12	-1.80615
PCLAF	4.51e-13	7.69e-12	1.93329
INKA2	4.71e-13	8.03e-12	-1.19156
MOB2	4.82e-13	8.21e-12	-0.880763
SHISA6	4.83e-13	8.22e-12	-2.82907
C1orf21	4.85e-13	8.24e-12	-1.29288
CHAF1B	5.14e-13	8.73e-12	1.78264
GPRIN1	5.18e-13	8.78e-12	3.01349
CHEK1	5.25e-13	8.9e-12	1.55556
TMEM8B	5.26e-13	8.91e-12	-1.09485
NCAPG	5.28e-13	8.93e-12	2.09648
RAD54B	5.3e-13	8.96e-12	1.82627
SLC25A39	5.42e-13	9.15e-12	1.00105
CFL1	5.82e-13	9.81e-12	0.966808
SNTG2	6.09e-13	1.03e-11	-2.58598
FAXC	6.29e-13	1.06e-11	-1.97167
HMMR	6.34e-13	1.07e-11	2.15693
DDIAS	6.37e-13	1.07e-11	1.90461
MAP3K8	6.58e-13	1.1e-11	-1.3498
LEMD2	6.9e-13	1.16e-11	0.788967
RHEBL1	6.99e-13	1.17e-11	2.24804
SOWAHC	7.18e-13	1.2e-11	-1.46196
PHKG1	7.33e-13	1.23e-11	-1.45474
BLOC1S3	7.49e-13	1.25e-11	1.19992
SEMA3E	7.57e-13	1.26e-11	-2.4102
RELL2	8.32e-13	1.39e-11	1.96304
MNT	8.33e-13	1.39e-11	-0.844921
PER3	8.7e-13	1.45e-11	-1.52436
TARS3	8.71e-13	1.45e-11	-1.0153
HTR1B	8.85e-13	1.47e-11	-2.61694
PKDCC	9.1e-13	1.51e-11	-2.54272
COPG1	9.15e-13	1.52e-11	0.861325
TMEM245	9.4e-13	1.56e-11	-0.951467
CERT1	9.45e-13	1.57e-11	-0.850343
COL10A1	9.65e-13	1.6e-11	6.97673
FAM180A	9.84e-13	1.63e-11	-2.56754
COASY	9.93e-13	1.64e-11	0.871297
CTSG	9.99e-13	1.65e-11	-2.9319
NFATC4	1.04e-12	1.71e-11	-1.52776
GPR89A	1.05e-12	1.73e-11	1.24594
NME1	1.15e-12	1.89e-11	1.26135
MCM2	1.17e-12	1.93e-11	1.85307
WNT3	1.17e-12	1.93e-11	2.62964
CCNF	1.21e-12	1.98e-11	1.39751
OTX1	1.22e-12	2e-11	2.69683
SLC37A4	1.22e-12	2e-11	1.28583
CSRNP3	1.25e-12	2.05e-11	-1.87062
CENPE	1.27e-12	2.07e-11	1.86506
HSPA2	1.3e-12	2.12e-11	-1.83968
TMEM108	1.32e-12	2.15e-11	-2.40818
DES	1.36e-12	2.22e-11	-3.31727
CPA3	1.37e-12	2.22e-11	-2.31072
FLAD1	1.37e-12	2.23e-11	1.05008
MTX1	1.4e-12	2.28e-11	0.962261
SNRPB	1.4e-12	2.28e-11	1.08801
ST3GAL3	1.45e-12	2.35e-11	-1.06446
ADAMTS9	1.46e-12	2.36e-11	-1.75046
CCDC137	1.47e-12	2.39e-11	1.02396
PRR11	1.51e-12	2.44e-11	2.03548
SFRP1	1.52e-12	2.45e-11	-2.76212
MAS1L	1.54e-12	2.5e-11	-3.45512
ARG2	1.6e-12	2.59e-11	-1.72044
CCDC189	1.61e-12	2.6e-11	2.06708
TTC9C	1.67e-12	2.69e-11	0.857981
AKT3	1.7e-12	2.74e-11	-1.72336
KIF20A	1.71e-12	2.75e-11	2.04198
PNPLA7	1.77e-12	2.84e-11	-1.52715
KLK12	1.78e-12	2.86e-11	-4.38248
CENPH	1.8e-12	2.88e-11	1.55407
GPR146	1.82e-12	2.92e-11	-1.37051
USP2	1.87e-12	2.99e-11	-1.96252
EPHA6	1.99e-12	3.18e-11	-2.82571
CHIC1	2e-12	3.19e-11	-0.981582
P4HB	2e-12	3.19e-11	1.15097
ALKAL2	2.02e-12	3.23e-11	-2.06187
C19orf48	2.02e-12	3.22e-11	1.3965
BUB1	2.04e-12	3.25e-11	1.80099
DONSON	2.07e-12	3.29e-11	1.46968
PYCR1	2.09e-12	3.32e-11	2.75184
KIAA1210	2.1e-12	3.34e-11	-2.91181
TES	2.11e-12	3.36e-11	-1.15181
FBLN2	2.12e-12	3.36e-11	-2.13785
MAPKBP1	2.15e-12	3.4e-11	-0.993777
ASB1	2.21e-12	3.5e-11	-0.976017
PPP1R14B	2.23e-12	3.52e-11	1.28898
RCVRN	2.24e-12	3.55e-11	-2.19882
CMA1	2.25e-12	3.56e-11	-3.24189
SMUG1	2.26e-12	3.56e-11	1.08303
BRCA2	2.29e-12	3.61e-11	1.83738
ACYP1	2.33e-12	3.68e-11	1.4035
SLC5A6	2.36e-12	3.72e-11	1.748
CPQ	2.4e-12	3.77e-11	-1.51043
TFAP4	2.45e-12	3.85e-11	1.22509
UTRN	2.52e-12	3.95e-11	-1.40349
SEC61A1	2.56e-12	4.01e-11	0.798565
YDJC	2.76e-12	4.33e-11	1.53328
MUSTN1	2.84e-12	4.45e-11	-1.97467
FASTKD3	2.86e-12	4.48e-11	1.16382
LHFPL6	2.93e-12	4.59e-11	-1.55288
ARHGEF17	3.01e-12	4.7e-11	-1.21589
IL1RAPL1	3.02e-12	4.71e-11	-2.78303
DCLK1	3.09e-12	4.82e-11	-2.36972
ARMCX1	3.19e-12	4.97e-11	-1.7512
TACC3	3.2e-12	4.98e-11	1.80849
ST8SIA1	3.21e-12	5e-11	-1.95506
H3C4	3.24e-12	5.03e-11	3.51227
TXLNB	3.25e-12	5.05e-11	-1.79282
MRGBP	3.26e-12	5.06e-11	1.02246
SYT11	3.31e-12	5.12e-11	-1.71137
C1orf35	3.35e-12	5.18e-11	1.07601
CSF3	3.37e-12	5.2e-11	-3.29266
PNMA1	3.37e-12	5.2e-11	-1.42181
CA5B	3.41e-12	5.26e-11	-0.948288
QRFP	3.42e-12	5.28e-11	-1.51952
NUSAP1	3.48e-12	5.36e-11	1.8929
CIP2A	3.49e-12	5.37e-11	1.74755
H2AX	3.53e-12	5.43e-11	1.47584
RNFT2	3.53e-12	5.43e-11	2.54453
KLHL13	3.56e-12	5.47e-11	-2.09868
RFC5	3.56e-12	5.47e-11	1.14287
ASPM	3.64e-12	5.58e-11	2.26825
H2BC18	3.64e-12	5.58e-11	3.66711
EZH2	3.66e-12	5.6e-11	1.77251
SCN2B	3.68e-12	5.63e-11	-2.81453
MAB21L2	3.77e-12	5.76e-11	-3.32013
HASPIN	3.87e-12	5.92e-11	2.25651
FBXO32	3.89e-12	5.93e-11	-1.70733
C12orf76	3.92e-12	5.97e-11	0.950871
KCNH2	3.95e-12	6.02e-11	-2.58268
FAM124A	4.09e-12	6.22e-11	-1.74547
DCT	4.18e-12	6.35e-11	-2.88424
PITX2	4.24e-12	6.45e-11	-1.98337
PDLIM7	4.35e-12	6.6e-11	-1.50413
CILP	4.37e-12	6.62e-11	-2.89722
TGFBR2	4.37e-12	6.62e-11	-1.32224
LCN6	4.4e-12	6.66e-11	-2.85479
PPM1K	4.45e-12	6.74e-11	-1.30328
SPC24	4.47e-12	6.76e-11	1.88327
TXNDC12	4.54e-12	6.86e-11	0.751596
NDC80	4.59e-12	6.92e-11	1.98414
DUS1L	4.63e-12	6.98e-11	1.14599
TSHZ1	4.76e-12	7.17e-11	-1.12265
GULP1	4.96e-12	7.47e-11	-1.78621
PBXIP1	5.03e-12	7.57e-11	-1.07787
STX12	5.35e-12	8.04e-11	-0.669652
CYB561	5.42e-12	8.14e-11	1.17608
H3C8	5.55e-12	8.32e-11	4.59049
UFSP2	5.75e-12	8.62e-11	-0.791129
PDIA3	5.78e-12	8.67e-11	0.958677
MAD2L1	5.95e-12	8.91e-11	1.78007
KIF26B	5.97e-12	8.93e-11	2.94359
ZHX1-C8orf76	6.1e-12	9.11e-11	1.69102
MCM10	6.16e-12	9.19e-11	2.18974
CCDC58	6.23e-12	9.29e-11	1.07788
RTN4R	6.31e-12	9.41e-11	2.58705
RAD51AP1	6.6e-12	9.84e-11	1.97739
TTBK2	6.96e-12	1.04e-10	-0.848595
ADPGK	7.41e-12	1.1e-10	0.761543
INSYN1	7.51e-12	1.12e-10	-2.3999
MEDAG	7.6e-12	1.13e-10	-2.24204
MKI67	7.74e-12	1.15e-10	1.98609
SPRR3	7.77e-12	1.15e-10	-2.96548
CREB5	7.94e-12	1.18e-10	-2.04133
CCNA2	7.96e-12	1.18e-10	1.84758
CDCA4	7.99e-12	1.18e-10	1.51425
DTL	8.13e-12	1.2e-10	1.87485
PTPN21	8.22e-12	1.21e-10	-1.12196
SPC25	8.22e-12	1.21e-10	1.98014
H2BU1	8.23e-12	1.21e-10	3.20611
TBC1D7	8.24e-12	1.21e-10	1.22823
TCEAL3	8.33e-12	1.23e-10	-1.18466
CNTN1	8.34e-12	1.23e-10	-2.7837
DSN1	8.35e-12	1.23e-10	1.20613
CRLF2	8.41e-12	1.23e-10	-2.1461
TEFM	8.85e-12	1.3e-10	1.0381
GABARAPL1	9.03e-12	1.32e-10	-1.12219
ALKBH6	9.05e-12	1.32e-10	1.51532
FGF13	9.25e-12	1.35e-10	-1.92117
CDK5	9.29e-12	1.36e-10	1.12226
MTERF1	1.01e-11	1.47e-10	0.902367
MARF1	1.05e-11	1.53e-10	-0.772406
SLC39A4	1.05e-11	1.53e-10	1.97296
ZGRF1	1.06e-11	1.55e-10	1.57371
CHRDL1	1.08e-11	1.57e-10	-3.13009
HAS1	1.14e-11	1.66e-10	-2.9263
NFATC2	1.14e-11	1.66e-10	-1.55683
CKB	1.15e-11	1.67e-10	-2.03277
ENPP3	1.15e-11	1.67e-10	-2.09297
KIF11	1.15e-11	1.67e-10	1.68121
KLHDC1	1.15e-11	1.67e-10	-1.28545
BRCA1	1.16e-11	1.67e-10	1.45922
JPT1	1.16e-11	1.68e-10	1.35501
RND3	1.22e-11	1.76e-10	-1.40565
SEL1L2	1.24e-11	1.79e-10	-2.6098
CHD5	1.26e-11	1.81e-10	-2.36596
H2AC8	1.27e-11	1.83e-10	3.73727
TUBG1	1.31e-11	1.89e-10	1.00482
LRRC70	1.35e-11	1.94e-10	-1.42983
KIF13A	1.36e-11	1.95e-10	-1.10422
TBC1D31	1.36e-11	1.95e-10	1.20354
RGCC	1.37e-11	1.97e-10	-1.40605
DDX11	1.38e-11	1.98e-10	1.29668
LRWD1	1.4e-11	2e-10	0.947745
OXER1	1.41e-11	2.02e-10	-1.67349
ZKSCAN4	1.44e-11	2.07e-10	1.04269
C22orf39	1.45e-11	2.07e-10	-0.902929
ZNF92	1.45e-11	2.07e-10	1.43567
EFNA4	1.46e-11	2.08e-10	1.4223
SASS6	1.48e-11	2.11e-10	1.36512
KLHL21	1.49e-11	2.13e-10	-1.10093
DLGAP5	1.52e-11	2.17e-10	2.07409
CCNE1	1.55e-11	2.2e-10	2.28459
FZD2	1.55e-11	2.2e-10	2.29291
FOXM1	1.56e-11	2.21e-10	2.12569
HSPG2	1.58e-11	2.25e-10	-1.51055
ACSM5	1.61e-11	2.28e-10	-2.05146
ALKBH4	1.61e-11	2.28e-10	0.926211
STARD8	1.61e-11	2.28e-10	-1.43214
TMEM88	1.63e-11	2.3e-10	-1.4412
TPSB2	1.63e-11	2.31e-10	-2.14483
TMEM60	1.66e-11	2.34e-10	0.928874
TOP2A	1.66e-11	2.34e-10	2.09884
CDCA5	1.67e-11	2.35e-10	1.93908
COQ10B	1.67e-11	2.36e-10	-0.724208
ETS2	1.74e-11	2.46e-10	-1.32647
NFKBIZ	1.75e-11	2.46e-10	-1.46556
EZH1	1.78e-11	2.51e-10	-0.841177
THAP2	1.78e-11	2.51e-10	-0.987847
NAT9	1.8e-11	2.53e-10	0.992391
CDK15	1.81e-11	2.55e-10	-1.72154
NAP1L2	1.85e-11	2.59e-10	-1.93963
PABPC1L	1.9e-11	2.66e-10	2.43083
MCM4	1.93e-11	2.71e-10	1.45818
ZNF707	1.95e-11	2.72e-10	1.01717
COL11A1	1.97e-11	2.75e-10	6.09484
ECT2	2.02e-11	2.83e-10	1.68767
SLC35A2	2.1e-11	2.93e-10	1.14751
PSRC1	2.13e-11	2.97e-10	1.72064
DNAJC27	2.14e-11	2.98e-10	-0.913721
C1QTNF6	2.18e-11	3.04e-10	2.5573
NT5DC4	2.18e-11	3.04e-10	3.17771
RP11-248J23.6	2.25e-11	3.13e-10	-1.84008
NFIB	2.26e-11	3.14e-10	-1.44593
IQCJ-SCHIP1	2.29e-11	3.18e-10	-1.41526
CHMP3	2.32e-11	3.22e-10	-0.704668
SLC25A12	2.34e-11	3.24e-10	-0.921406
KLHL30	2.36e-11	3.27e-10	-1.91829
C14orf28	2.37e-11	3.29e-10	-0.895047
TRIM59	2.38e-11	3.29e-10	1.35561
POP7	2.4e-11	3.31e-10	1.02242
DNMT3B	2.43e-11	3.35e-10	2.36857
KIF14	2.47e-11	3.4e-10	2.14584
DDX39A	2.51e-11	3.46e-10	1.0315
MRM1	2.52e-11	3.48e-10	1.33249
GID4	2.57e-11	3.54e-10	-0.852868
MTG1	2.6e-11	3.58e-10	1.44002
MECP2	2.61e-11	3.58e-10	-0.65821
ADCY2	2.67e-11	3.67e-10	-2.3265
SEPTIN10	2.75e-11	3.78e-10	-0.963684
PHF1	2.78e-11	3.81e-10	-0.797528
TRIP13	2.78e-11	3.81e-10	2.12898
AGRN	2.85e-11	3.9e-10	1.56258
SAC3D1	2.85e-11	3.9e-10	1.60032
ATL1	2.9e-11	3.97e-10	-1.30017
CCDC43	2.92e-11	3.99e-10	0.780084
FGF7	2.92e-11	3.99e-10	-2.43223
PRX	2.92e-11	3.99e-10	-1.22075
FAM111B	2.94e-11	4.01e-10	2.36851
UGT1A7	2.96e-11	4.03e-10	-2.56682
DMXL1	2.98e-11	4.06e-10	-0.897858
ARHGAP1	3e-11	4.09e-10	-0.898638
SLC35B1	3.01e-11	4.09e-10	0.866897
BCO2	3.05e-11	4.15e-10	-1.73907
CST1	3.1e-11	4.21e-10	8.36861
WDCP	3.18e-11	4.31e-10	1.01517
CCSAP	3.3e-11	4.47e-10	1.25433
CHAC1	3.38e-11	4.57e-10	2.41768
PMP22	3.44e-11	4.65e-10	-1.75704
SIX4	3.45e-11	4.67e-10	1.81087
LMX1A	3.49e-11	4.72e-10	-3.55993
CDC25A	3.58e-11	4.84e-10	1.742
NTF3	3.59e-11	4.84e-10	-2.21395
RFC2	3.61e-11	4.87e-10	1.0417
KCNJ3	3.77e-11	5.08e-10	-3.14067
TMEM223	3.77e-11	5.08e-10	1.08314
H2BC5	3.78e-11	5.08e-10	2.48842
ETF1	3.8e-11	5.11e-10	-0.718394
RBFOX2	3.83e-11	5.15e-10	-0.811135
LMCD1	3.91e-11	5.25e-10	-1.75566
CCNE2	3.92e-11	5.25e-10	2.29071
CDC7	3.95e-11	5.3e-10	1.59477
C1orf53	3.98e-11	5.33e-10	1.89153
KATNAL1	4.01e-11	5.37e-10	-1.62598
KPNA2	4.02e-11	5.38e-10	1.47715
FBXW9	4.07e-11	5.44e-10	1.10479
HPD	4.14e-11	5.52e-10	-1.96701
DNAJB11	4.15e-11	5.54e-10	0.917597
ANKRD44	4.22e-11	5.63e-10	-1.33023
CD55	4.22e-11	5.63e-10	-1.66353
LMNB1	4.27e-11	5.69e-10	1.57072
LONRF1	4.31e-11	5.74e-10	-1.11085
ABCB4	4.39e-11	5.83e-10	-1.27835
RFC4	4.41e-11	5.85e-10	1.47537
BNIP2	4.44e-11	5.9e-10	-0.640573
MYBL2	4.52e-11	6e-10	2.41633
EBF3	4.56e-11	6.05e-10	-1.6505
PCDHGB7	4.58e-11	6.07e-10	-1.77142
TENT5C	4.62e-11	6.12e-10	-1.587
FGF9	4.65e-11	6.16e-10	-2.79476
ZXDB	4.7e-11	6.21e-10	-0.892166
KLHL5	4.89e-11	6.46e-10	-1.37002
PPP1R12C	4.97e-11	6.56e-10	-0.872424
KCNS2	5.18e-11	6.83e-10	-2.12894
TEPSIN	5.24e-11	6.9e-10	1.12611
TMEM74B	5.24e-11	6.91e-10	3.16788
PRDM8	5.28e-11	6.95e-10	-1.78463
RDH12	5.28e-11	6.95e-10	-2.45248
FOSL1	5.3e-11	6.97e-10	-1.86603
JDP2	5.31e-11	6.98e-10	-1.34066
MFSD13A	5.36e-11	7.04e-10	1.45639
DPYSL2	5.37e-11	7.05e-10	-1.46897
PEAK1	5.4e-11	7.08e-10	-0.972807
RIBC2	5.44e-11	7.13e-10	2.22649
KCNJ8	5.49e-11	7.18e-10	-1.66826
PIMREG	5.53e-11	7.23e-10	2.31519
LINC00634	5.6e-11	7.32e-10	3.09168
HEPH	5.72e-11	7.48e-10	-1.87227
IL11RA	5.73e-11	7.48e-10	-1.21059
SNRPA1	5.74e-11	7.48e-10	0.865998
EPB41L2	5.75e-11	7.49e-10	-1.35264
EEF2K	5.77e-11	7.52e-10	-0.858474
CENPX	5.87e-11	7.63e-10	1.18263
STRN3	5.95e-11	7.73e-10	-0.800361
H2BC11	5.97e-11	7.76e-10	3.20334
E2F7	5.98e-11	7.77e-10	2.43985
BIRC5	6.02e-11	7.8e-10	1.90827
CENPU	6.02e-11	7.8e-10	1.6724
PRDM1	6.2e-11	8.04e-10	-1.55006
PPARGC1B	6.24e-11	8.08e-10	-1.39998
FANCG	6.25e-11	8.09e-10	1.23919
CEP126	6.26e-11	8.1e-10	-1.50254
CEP55	6.45e-11	8.33e-10	1.83716
PDE7B	6.45e-11	8.33e-10	-1.73958
KNL1	6.54e-11	8.43e-10	1.77741
PPP1R15A	6.54e-11	8.43e-10	-1.21137
ECSCR	6.59e-11	8.48e-10	-1.48271
SSC5D	6.6e-11	8.49e-10	-2.02071
PTGS2	6.63e-11	8.53e-10	-2.10785
B3GAT2	6.82e-11	8.76e-10	-1.56296
EVA1C	7.01e-11	9.01e-10	-1.72002
OTC	7.16e-11	9.18e-10	-3.49285
SPNS1	7.16e-11	9.18e-10	1.20681
CELSR3	7.17e-11	9.19e-10	2.7143
PFDN6	7.17e-11	9.19e-10	1.107
ATXN1	7.18e-11	9.19e-10	-1.29169
NDC1	7.2e-11	9.22e-10	1.00782
DDX55	7.9e-11	1.01e-09	0.888548
CD200	8e-11	1.02e-09	-1.69556
H2BC9	8e-11	1.02e-09	4.09333
GRIN2D	8.07e-11	1.03e-09	3.79331
HDAC5	8.16e-11	1.04e-09	-0.861919
OR2B6	8.48e-11	1.08e-09	4.61196
CIT	8.5e-11	1.08e-09	1.57233
PPIA	8.67e-11	1.1e-09	0.71034
RBL1	8.79e-11	1.12e-09	1.25182
PIPOX	8.9e-11	1.13e-09	-1.75067
ZNF497	9e-11	1.14e-09	1.60674
PAFAH1B3	9.12e-11	1.16e-09	1.59967
ARRDC4	9.19e-11	1.16e-09	-1.37804
MYOZ3	9.2e-11	1.17e-09	-1.91163
CENPL	9.26e-11	1.17e-09	1.35373
MNX1	9.29e-11	1.17e-09	3.79883
RCBTB2	9.44e-11	1.19e-09	-1.07361
MUSK	9.5e-11	1.2e-09	-2.19076
MTMR9	9.52e-11	1.2e-09	-0.803885
POLG2	9.71e-11	1.22e-09	1.06566
TCF3	9.91e-11	1.25e-09	0.970527
TRPC1	9.98e-11	1.26e-09	-1.39821
NMRK2	1.02e-10	1.28e-09	-3.06355
NAP1L3	1.08e-10	1.36e-09	-1.9476
LIME1	1.16e-10	1.45e-09	1.75593
MRAS	1.16e-10	1.46e-09	-1.41431
ATP13A2	1.2e-10	1.5e-09	0.941023
CKS1B	1.23e-10	1.54e-09	1.45936
FAM110B	1.23e-10	1.54e-09	-1.81466
HCFC2	1.23e-10	1.54e-09	-0.859256
HCN3	1.23e-10	1.54e-09	1.74612
LIX1L	1.23e-10	1.54e-09	-1.22075
CASP6	1.24e-10	1.55e-09	1.07706
TNRC6C	1.25e-10	1.57e-09	-1.05307
ZRANB1	1.26e-10	1.57e-09	-0.945738
SAPCD1	1.31e-10	1.63e-09	2.48231
ZNF724	1.31e-10	1.64e-09	2.28939
B3GNT4	1.32e-10	1.65e-09	2.65708
BID	1.34e-10	1.66e-09	1.18748
CXCL12	1.34e-10	1.66e-09	-2.08895
TSC22D3	1.34e-10	1.66e-09	-1.35379
SDC2	1.35e-10	1.68e-09	-1.62664
OXLD1	1.38e-10	1.71e-09	1.21606
MTHFD1L	1.39e-10	1.72e-09	1.49404
CD3EAP	1.4e-10	1.73e-09	1.33754
CLEC3A	1.4e-10	1.74e-09	-3.75895
TTLL11	1.43e-10	1.77e-09	-1.03768
FAM149A	1.44e-10	1.78e-09	-1.90136
SECISBP2L	1.46e-10	1.81e-09	-0.859203
ZDHHC24	1.5e-10	1.86e-09	1.01798
DAZAP1	1.52e-10	1.87e-09	0.618147
H2BC17	1.52e-10	1.87e-09	4.67447
CHURC1	1.54e-10	1.89e-09	-0.915284
OSBPL5	1.54e-10	1.89e-09	-0.974035
ZNF530	1.54e-10	1.89e-09	1.29995
NEURL1B	1.56e-10	1.92e-09	-1.41982
ABCA9	1.57e-10	1.93e-09	-2.10833
TSPAN11	1.6e-10	1.97e-09	-1.74425
WDR4	1.61e-10	1.97e-09	1.11903
PCM1	1.63e-10	2e-09	-0.83849
SGO2	1.63e-10	2e-09	1.47275
TFR2	1.63e-10	2e-09	2.81031
TMUB1	1.65e-10	2.01e-09	1.02444
FEN1	1.67e-10	2.04e-09	1.49968
PCNA	1.71e-10	2.09e-09	1.29652
C19orf73	1.73e-10	2.11e-09	1.78556
BRI3BP	1.75e-10	2.13e-09	1.26199
CCDC50	1.82e-10	2.22e-09	-0.826237
CCDC18	1.83e-10	2.23e-09	1.35374
XRCC3	1.87e-10	2.28e-09	1.19092
COL4A4	1.9e-10	2.31e-09	-2.08614
PTGDS	1.94e-10	2.36e-09	-2.24986
CHRNA1	1.95e-10	2.37e-09	4.4547
LIN9	1.95e-10	2.37e-09	1.24289
DCST1	2.04e-10	2.48e-09	2.30627
RFTN2	2.05e-10	2.49e-09	-1.10272
EVA1A	2.07e-10	2.51e-09	4.00314
KIAA1841	2.07e-10	2.51e-09	1.2104
PRC1	2.09e-10	2.53e-09	1.57062
DUS4L	2.1e-10	2.54e-09	0.953321
GPC2	2.1e-10	2.54e-09	3.49389
RAMP1	2.12e-10	2.57e-09	-2.13494
CUTC	2.14e-10	2.59e-09	-0.842866
PPP1CB	2.16e-10	2.61e-09	-0.733233
H2AC11	2.17e-10	2.62e-09	2.8294
GEMIN6	2.18e-10	2.63e-09	0.979288
BICRAL	2.19e-10	2.64e-09	-0.777425
CRYM	2.2e-10	2.65e-09	-2.33767
CEP131	2.22e-10	2.67e-09	1.29396
PSMB2	2.23e-10	2.68e-09	0.748615
ZMYND11	2.28e-10	2.74e-09	-0.849061
CNGB1	2.33e-10	2.8e-09	4.30105
NRXN2	2.34e-10	2.81e-09	-1.95581
KAT2A	2.37e-10	2.85e-09	1.14223
DCAF12L1	2.39e-10	2.87e-09	-3.76604
KDELR1	2.39e-10	2.87e-09	0.753059
LSM4	2.42e-10	2.9e-09	0.858086
ABCB9	2.45e-10	2.93e-09	1.32787
H4C9	2.46e-10	2.94e-09	2.21925
GRIK5	2.48e-10	2.96e-09	-1.95546
ARHGAP6	2.49e-10	2.97e-09	-2.03183
OGFOD2	2.49e-10	2.97e-09	1.10555
RORB	2.52e-10	3e-09	-2.36205
NEXMIF	2.55e-10	3.03e-09	-2.54865
OXSM	2.58e-10	3.07e-09	0.987077
PLK3	2.6e-10	3.09e-09	-1.21355
PPP2CB	2.61e-10	3.11e-09	-0.781458
ULBP1	2.63e-10	3.12e-09	3.27835
ZNF728	2.69e-10	3.2e-09	-3.28105
SLC12A8	2.7e-10	3.2e-09	2.12533
ZNF696	2.73e-10	3.24e-09	1.1303
GATA1	2.75e-10	3.26e-09	-1.81197
MATN3	2.75e-10	3.26e-09	2.44549
AUP1	2.77e-10	3.28e-09	0.829419
RHNO1	2.82e-10	3.34e-09	0.899809
UNG	2.83e-10	3.35e-09	0.923426
GSTM5	2.84e-10	3.35e-09	-2.20696
TNNI3	2.93e-10	3.46e-09	6.29778
DUSP19	2.99e-10	3.53e-09	-1.09886
PTGER3	3.04e-10	3.58e-09	-2.2297
SEC23A	3.04e-10	3.58e-09	-0.997588
H2BC8	3.08e-10	3.63e-09	3.76118
PDRG1	3.08e-10	3.63e-09	1.0785
TAPT1	3.08e-10	3.62e-09	-0.684252
DPYSL3	3.17e-10	3.73e-09	-1.87127
PRSS27	3.17e-10	3.73e-09	-1.95051
TRPA1	3.18e-10	3.73e-09	-2.3751
RSPO1	3.2e-10	3.75e-09	-2.2405
TMEM177	3.21e-10	3.77e-09	1.11456
DDOST	3.33e-10	3.9e-09	0.863616
DSCC1	3.36e-10	3.93e-09	1.63486
CST2	3.39e-10	3.97e-09	5.68321
DGLUCY	3.39e-10	3.96e-09	-1.12257
DUSP4	3.4e-10	3.97e-09	-1.63879
SLURP1	3.41e-10	3.98e-09	-3.2508
ETFDH	3.45e-10	4.02e-09	-0.790752
IGDCC4	3.47e-10	4.04e-09	-1.57015
AL121845.3	3.54e-10	4.12e-09	1.56481
GPR19	3.57e-10	4.16e-09	2.5319
KIZ	3.57e-10	4.16e-09	-1.13328
TOR2A	3.65e-10	4.24e-09	0.98833
DHX37	3.68e-10	4.27e-09	0.731232
CORO1C	3.7e-10	4.29e-09	-1.1084
RORA	3.71e-10	4.31e-09	-1.36376
DCUN1D4	3.75e-10	4.35e-09	-0.676488
PLXNA1	3.76e-10	4.36e-09	1.35695
MPLKIP	3.78e-10	4.38e-09	0.810774
GINS2	3.79e-10	4.39e-09	1.58929
FAM227A	3.81e-10	4.41e-09	2.25286
ENTPD6	3.92e-10	4.54e-09	0.950015
DTWD1	3.93e-10	4.55e-09	-0.718732
SELE	3.96e-10	4.57e-09	-2.4189
RUVBL1	3.99e-10	4.61e-09	0.988364
C1orf174	4e-10	4.61e-09	0.630025
DEPDC1	4.03e-10	4.65e-09	1.97182
FYN	4.17e-10	4.8e-09	-1.36834
NR2C2AP	4.17e-10	4.8e-09	1.01914
CCDC110	4.28e-10	4.92e-09	-1.83298
PSMD3	4.32e-10	4.97e-09	0.910256
CEP152	4.4e-10	5.06e-09	1.26269
C1orf112	4.44e-10	5.1e-09	1.65778
SMAD7	4.5e-10	5.17e-09	-1.13944
ANKRD53	4.62e-10	5.3e-09	-1.40544
CYP20A1	4.62e-10	5.3e-09	-0.665539
VEZF1	4.66e-10	5.34e-09	-0.695375
MSH5	4.68e-10	5.36e-09	1.77619
UBE2Q2	4.69e-10	5.36e-09	-0.840466
PTPRN2	4.75e-10	5.43e-09	-1.81694
SEMA4F	4.79e-10	5.47e-09	1.41239
SIK3	4.86e-10	5.55e-09	-0.783893
TSSK6	4.88e-10	5.57e-09	1.36956
PRKACB	4.9e-10	5.59e-09	-1.11511
POLR2G	4.92e-10	5.61e-09	0.808282
ODC1	4.94e-10	5.62e-09	-1.44709
NFATC1	4.99e-10	5.68e-09	-1.54444
ETV4	5.16e-10	5.86e-09	2.57655
ZHX2	5.17e-10	5.87e-09	-0.93542
FGFR1	5.21e-10	5.92e-09	-1.88114
FER	5.23e-10	5.93e-09	-0.975569
TMEM44	5.28e-10	5.99e-09	1.27983
PKMYT1	5.3e-10	6.01e-09	1.84757
POLA2	5.3e-10	6.01e-09	1.06017
FBXL17	5.33e-10	6.04e-09	-0.790714
EEF1E1	5.34e-10	6.04e-09	1.02858
ARID4A	5.38e-10	6.08e-09	-0.749027
CKLF	5.38e-10	6.08e-09	1.21584
ZDHHC23	5.4e-10	6.1e-09	1.55302
CHAF1A	5.42e-10	6.11e-09	1.0718
DARS2	5.53e-10	6.24e-09	1.19491
AC004754.3	5.6e-10	6.31e-09	-1.44703
SMYD2	5.67e-10	6.39e-09	1.07519
KLHL33	5.83e-10	6.57e-09	-2.80694
KLHL17	5.9e-10	6.64e-09	1.51765
PRIM1	5.92e-10	6.66e-09	1.40821
KHDC4	6e-10	6.74e-09	1.2107
RANBP1	6.07e-10	6.82e-09	1.05842
SAMD15	6.08e-10	6.82e-09	1.78329
SLC29A2	6.23e-10	6.99e-09	1.96535
DNASE1L2	6.35e-10	7.12e-09	2.51172
MRPS26	6.44e-10	7.21e-09	1.00926
FAM110A	6.53e-10	7.31e-09	1.21357
TRMU	6.53e-10	7.31e-09	0.931354
MFSD3	6.55e-10	7.33e-09	1.46243
GRIN3B	6.58e-10	7.36e-09	3.12249
MAP3K3	6.6e-10	7.38e-09	-0.829913
PLEKHO2	6.64e-10	7.41e-09	-1.14319
AFF4	6.68e-10	7.45e-09	-0.81546
SCAPER	6.68e-10	7.45e-09	-0.908196
MTERF3	6.74e-10	7.51e-09	0.859988
PANO1	6.75e-10	7.51e-09	1.90333
PRR5-ARHGAP8	6.75e-10	7.51e-09	2.65416
ATAD2	6.78e-10	7.54e-09	1.41859
STRIP2	6.93e-10	7.7e-09	2.43233
TMEM262	7.06e-10	7.84e-09	1.46215
PITPNM2	7.08e-10	7.86e-09	-1.12117
CLIP4	7.09e-10	7.86e-09	-1.37785
H2BC6	7.23e-10	8.01e-09	3.48819
KIF24	7.23e-10	8.01e-09	1.68416
SLC8A3	7.24e-10	8.02e-09	-2.29898
EPHX2	7.71e-10	8.53e-09	-1.65004
PTGES3L-AARSD1	7.72e-10	8.54e-09	-1.95278
RAE1	7.84e-10	8.67e-09	0.734834
LGI1	7.87e-10	8.7e-09	-3.10919
C4orf48	7.89e-10	8.71e-09	2.61288
TBRG4	8.17e-10	9.02e-09	0.72273
GPR26	8.19e-10	9.04e-09	-2.889
ZNF516	8.26e-10	9.1e-09	-1.27018
CYP2U1	8.3e-10	9.14e-09	-1.1466
DIPK2B	8.38e-10	9.22e-09	-1.27606
MFN2	8.55e-10	9.41e-09	-0.652499
DHCR7	8.67e-10	9.54e-09	1.44237
TNFRSF13B	8.69e-10	9.54e-09	-2.6547
CCDC36	8.74e-10	9.6e-09	-1.27226
TMEM69	8.79e-10	9.65e-09	0.754881
MRPL38	8.93e-10	9.79e-09	0.972626
MYPOP	9.07e-10	9.94e-09	0.931907
RHBDD3	9.34e-10	1.02e-08	1.02319
SNTA1	9.38e-10	1.03e-08	-1.19391
RNF11	9.39e-10	1.03e-08	-0.708547
DTYMK	9.91e-10	1.08e-08	1.11172
LAMA4	9.98e-10	1.09e-08	-1.43402
MAPK15	1.02e-09	1.12e-08	3.10046
COL4A6	1.05e-09	1.14e-08	-1.99954
PAFAH1B1	1.09e-09	1.19e-08	-0.585971
TCIM	1.1e-09	1.2e-08	-1.8322
HS3ST1	1.11e-09	1.21e-08	-1.58634
MYLK2	1.12e-09	1.22e-08	2.24505
NCAPG2	1.12e-09	1.22e-08	1.39462
LHX5	1.14e-09	1.24e-08	4.97817
TMTC1	1.15e-09	1.25e-08	-1.82972
IER2	1.17e-09	1.27e-08	-1.00319
NEK9	1.17e-09	1.28e-08	-0.741349
AP1S1	1.18e-09	1.28e-08	0.911182
PDF	1.18e-09	1.28e-08	1.32746
ELN	1.19e-09	1.29e-08	-1.9917
WDR90	1.2e-09	1.29e-08	1.28414
ANKRD29	1.22e-09	1.32e-08	-2.06305
C1orf159	1.22e-09	1.32e-08	1.25712
HDGF	1.22e-09	1.32e-08	0.898937
FAM171A2	1.26e-09	1.37e-08	2.80848
AC008687.4	1.27e-09	1.37e-08	3.29865
GPAT3	1.27e-09	1.37e-08	-1.83701
TRIM23	1.3e-09	1.41e-08	-0.759226
BOLA3	1.36e-09	1.47e-08	1.03112
FCER1A	1.37e-09	1.47e-08	-2.09809
VSIG10L	1.38e-09	1.49e-08	-1.97526
ZSWIM6	1.41e-09	1.52e-08	-0.982041
ENO1	1.42e-09	1.52e-08	1.20656
GPS1	1.42e-09	1.53e-08	0.716612
UNC119	1.43e-09	1.53e-08	0.952029
ABI2	1.46e-09	1.57e-08	-0.69066
CDKN1A	1.48e-09	1.59e-08	-1.26454
OR5K2	1.49e-09	1.59e-08	-2.14243
CENPF	1.5e-09	1.6e-08	1.72744
SLC50A1	1.5e-09	1.6e-08	1.20971
FIGNL1	1.52e-09	1.63e-08	1.28899
RAB27A	1.55e-09	1.66e-08	-1.00658
RDH5	1.55e-09	1.66e-08	-1.37198
EIF3L	1.56e-09	1.66e-08	-0.914083
NTNG1	1.59e-09	1.7e-08	-2.52605
PBX1	1.6e-09	1.7e-08	-1.3144
FAM122A	1.61e-09	1.72e-08	-0.651848
HAUS8	1.62e-09	1.72e-08	0.982173
ANKEF1	1.63e-09	1.73e-08	1.38169
VSIG1	1.63e-09	1.74e-08	-2.27742
ULBP2	1.66e-09	1.77e-08	2.56678
AKAP11	1.7e-09	1.81e-08	-0.857366
CYTL1	1.72e-09	1.83e-08	-2.05202
GTF2H4	1.73e-09	1.83e-08	1.10694
CD99L2	1.74e-09	1.85e-08	-1.15441
KCNMB3	1.74e-09	1.85e-08	1.43395
AC008878.3	1.79e-09	1.9e-08	-3.20837
CLN6	1.8e-09	1.91e-08	0.985463
TERT	1.8e-09	1.91e-08	3.79731
PLA2G15	1.81e-09	1.92e-08	1.13618
FAM117A	1.84e-09	1.95e-08	-0.999814
NUDT5	1.84e-09	1.95e-08	0.98415
CDH24	1.87e-09	1.97e-08	1.56366
AFAP1	1.9e-09	2e-08	-1.15428
SBF2	1.9e-09	2.01e-08	-0.830044
LCN10	1.93e-09	2.03e-08	-2.84559
IQCC	1.96e-09	2.07e-08	1.24235
PHKB	1.96e-09	2.06e-08	-0.7158
ABRAXAS1	1.99e-09	2.1e-08	-0.853552
H2AC13	2.02e-09	2.13e-08	4.44737
SLC16A13	2.04e-09	2.14e-08	1.48375
C2orf68	2.1e-09	2.2e-08	0.899903
KCTD20	2.1e-09	2.2e-08	-0.664248
KLHL35	2.13e-09	2.24e-08	2.44687
TUBB	2.13e-09	2.23e-08	1.06958
ACOT4	2.17e-09	2.28e-08	1.85683
CENPS	2.21e-09	2.31e-08	1.17072
TEK	2.25e-09	2.36e-08	-1.36966
GRIK3	2.27e-09	2.38e-08	-2.39801
TMEM145	2.28e-09	2.39e-08	3.5631
NXPH4	2.3e-09	2.4e-08	3.94805
PYCR3	2.32e-09	2.42e-08	1.21539
STK31	2.33e-09	2.44e-08	2.52047
ARHGAP11A	2.34e-09	2.44e-08	1.43135
TMC6	2.41e-09	2.51e-08	1.29303
PCDHGA12	2.45e-09	2.55e-08	-1.54277
SERPINB12	2.45e-09	2.55e-08	-3.91143
H2AC17	2.48e-09	2.58e-08	3.17763
RGS9	2.5e-09	2.6e-08	-1.7443
DDX56	2.51e-09	2.61e-08	0.648825
COLEC12	2.52e-09	2.62e-08	-2.01811
PDLIM5	2.54e-09	2.64e-08	-0.947028
GINS4	2.55e-09	2.65e-08	1.72961
GNB5	2.59e-09	2.69e-08	-0.827139
PNKP	2.59e-09	2.69e-08	0.947133
PKHD1L1	2.61e-09	2.7e-08	-2.1635
SYDE2	2.65e-09	2.75e-08	-1.26631
MINDY3	2.67e-09	2.77e-08	-0.689971
STC1	2.69e-09	2.79e-08	-1.6645
OSBPL1A	2.7e-09	2.79e-08	-1.16114
GPR155	2.71e-09	2.81e-08	-1.31076
PIGW	2.72e-09	2.81e-08	0.960903
TIMM10B	2.76e-09	2.85e-08	-0.647058
POC1A	2.77e-09	2.86e-08	1.38722
TMEM201	2.83e-09	2.92e-08	0.834817
PLPP7	2.85e-09	2.93e-08	-1.72446
ZFP69B	2.86e-09	2.94e-08	1.56078
AP5Z1	2.91e-09	3e-08	0.836149
SFRP5	2.91e-09	3e-08	-3.02552
BOLA2B	2.92e-09	3e-08	1.9104
CTU1	2.93e-09	3.01e-08	1.44842
ERAL1	2.95e-09	3.03e-08	0.837572
ITM2A	2.98e-09	3.06e-08	-1.98462
SEMA3A	3.03e-09	3.11e-08	-1.81305
NHLRC2	3.04e-09	3.11e-08	-0.633942
OPN1SW	3.04e-09	3.11e-08	-1.0731
RASSF8	3.04e-09	3.12e-08	-1.34711
SMG7	3.14e-09	3.21e-08	0.650943
KMT2A	3.19e-09	3.27e-08	-0.709244
SYNE3	3.22e-09	3.29e-08	-1.383
STMN1	3.34e-09	3.42e-08	1.75983
UGP2	3.37e-09	3.44e-08	-0.617814
POLE	3.38e-09	3.45e-08	0.983279
HM13	3.39e-09	3.45e-08	0.864918
TPM3	3.42e-09	3.49e-08	0.888033
MRPL17	3.45e-09	3.52e-08	0.793747
EIF1B	3.47e-09	3.53e-08	-0.662284
TIAM2	3.53e-09	3.6e-08	-0.985744
RFWD3	3.57e-09	3.63e-08	0.955139
TNNT1	3.57e-09	3.63e-08	4.57105
ADRA2A	3.58e-09	3.64e-08	-1.7721
BDNF	3.6e-09	3.65e-08	-1.90517
GRK5	3.63e-09	3.68e-08	-1.24862
NEIL3	3.67e-09	3.72e-08	2.25413
RAD18	3.71e-09	3.76e-08	1.09041
EIF4B	3.73e-09	3.78e-08	-0.690586
DAGLB	3.74e-09	3.79e-08	0.726131
CEP85	3.77e-09	3.82e-08	1.19218
CCDC141	3.84e-09	3.88e-08	-1.92377
TCHH	3.86e-09	3.91e-08	-2.45369
E2F1	3.9e-09	3.94e-08	1.8775
ISL2	3.91e-09	3.94e-08	2.24216
RHBDF2	3.92e-09	3.95e-08	1.20483
NELFCD	3.99e-09	4.02e-08	0.760914
ZFHX4	4.02e-09	4.06e-08	-1.98607
LRRC4	4.07e-09	4.1e-08	-1.85531
GPATCH2L	4.11e-09	4.14e-08	-0.699988
MRPL53	4.12e-09	4.15e-08	1.1381
BOP1	4.14e-09	4.16e-08	1.16704
PDCD2L	4.14e-09	4.16e-08	1.14697
DKC1	4.17e-09	4.19e-08	0.841946
MIOX	4.18e-09	4.2e-08	4.31375
SAMD1	4.19e-09	4.2e-08	0.87795
TMEM52B	4.2e-09	4.21e-08	4.55407
MINAR1	4.21e-09	4.22e-08	1.78552
ZDHHC16	4.22e-09	4.23e-08	0.680962
LMNB2	4.24e-09	4.24e-08	1.10036
C7orf61	4.25e-09	4.25e-08	1.98747
CNPY2	4.28e-09	4.28e-08	0.993026
TCEAL4	4.3e-09	4.3e-08	-0.792669
SMG9	4.31e-09	4.3e-08	0.866993
RCCD1	4.34e-09	4.33e-08	0.924137
MYO18B	4.38e-09	4.37e-08	-2.42057
H2BC4	4.43e-09	4.42e-08	2.79484
ATE1	4.46e-09	4.44e-08	-0.816108
H3C10	4.47e-09	4.46e-08	3.16645
SOX11	4.69e-09	4.67e-08	4.21471
FOXK2	4.76e-09	4.74e-08	0.586181
MARCHF2	4.77e-09	4.75e-08	-0.80338
PBX3	4.79e-09	4.77e-08	-0.943538
APEX2	4.81e-09	4.78e-08	0.805149
BAX	4.81e-09	4.78e-08	0.844246
SLC8A2	4.84e-09	4.8e-08	-2.04115
PRSS35	4.85e-09	4.82e-08	-2.01491
FOXO1	4.86e-09	4.82e-08	-0.965076
CNTNAP1	4.89e-09	4.84e-08	-1.23985
FAM241B	4.93e-09	4.89e-08	1.41686
MIIP	4.97e-09	4.92e-08	1.05358
MARCHF4	5.05e-09	5e-08	5.96636
SLC24A2	5.05e-09	5e-08	3.25072
CLIP1	5.06e-09	5e-08	-0.87222
ZNF726	5.11e-09	5.05e-08	2.18829
ZNF114	5.21e-09	5.14e-08	4.21394
MSTO1	5.22e-09	5.15e-08	0.957673
ATP13A1	5.24e-09	5.17e-08	0.752219
GYPE	5.29e-09	5.21e-08	-1.69274
XPA	5.36e-09	5.28e-08	-0.681412
TPSD1	5.37e-09	5.29e-08	-2.4734
KPNA5	5.38e-09	5.29e-08	-0.863957
SNRPC	5.38e-09	5.29e-08	0.768249
CKAP2	5.39e-09	5.3e-08	1.22793
TOPBP1	5.54e-09	5.44e-08	0.936131
NIT2	5.62e-09	5.52e-08	0.780284
SETD3	5.64e-09	5.53e-08	-0.598349
MTFR1L	5.67e-09	5.57e-08	-0.69393
CDH19	5.77e-09	5.66e-08	-2.88383
DDX3X	5.94e-09	5.82e-08	-0.67861
DOCK11	5.95e-09	5.83e-08	-1.42744
CMC1	6.01e-09	5.88e-08	0.800342
PCGF5	6.01e-09	5.88e-08	-0.798254
FBXL8	6.04e-09	5.91e-08	1.29758
SGMS2	6.05e-09	5.92e-08	-1.30676
SCUBE3	6.1e-09	5.96e-08	-1.96421
TESMIN	6.13e-09	5.98e-08	2.28986
FBXW11	6.26e-09	6.1e-08	-0.591158
PALB2	6.3e-09	6.14e-08	1.01022
CCDC3	6.32e-09	6.16e-08	-1.38723
REEP2	6.34e-09	6.17e-08	-1.73279
SPATA17	6.34e-09	6.18e-08	2.2738
ESCO2	6.41e-09	6.24e-08	1.70477
MMACHC	6.48e-09	6.3e-08	0.913449
TMCO6	6.59e-09	6.41e-08	0.972185
PARM1	6.61e-09	6.42e-08	-1.68161
TTC28	6.63e-09	6.44e-08	-1.20633
FKBPL	6.65e-09	6.46e-08	1.15406
MCIDAS	6.77e-09	6.57e-08	2.55713
CFP	6.8e-09	6.59e-08	-1.79891
EFCC1	6.83e-09	6.62e-08	-1.4934
KIF13B	6.83e-09	6.61e-08	-0.966692
CCDC34	6.86e-09	6.64e-08	1.22741
RNF115	6.95e-09	6.72e-08	-0.628769
ATP5MF	7.07e-09	6.83e-08	0.881086
ALPP	7.11e-09	6.87e-08	7.85894
SDC3	7.15e-09	6.91e-08	-1.11641
FBXO41	7.19e-09	6.94e-08	1.53385
MICB	7.24e-09	6.99e-08	2.14936
CENPM	7.29e-09	7.03e-08	1.57615
CLSPN	7.3e-09	7.04e-08	2.04776
CLK2	7.32e-09	7.05e-08	0.963699
SHISA3	7.37e-09	7.1e-08	-2.73093
KIF22	7.38e-09	7.1e-08	1.13058
CYS1	7.39e-09	7.1e-08	-1.77834
NDEL1	7.39e-09	7.11e-08	-0.67418
MTG2	7.45e-09	7.15e-08	0.690953
DDX24	7.53e-09	7.23e-08	-0.642293
SCRG1	7.57e-09	7.26e-08	-2.63658
SMPD4	7.57e-09	7.26e-08	0.607744
PDXK	7.69e-09	7.37e-08	1.09671
GNG5	7.71e-09	7.39e-08	0.707426
P3H4	7.76e-09	7.43e-08	1.49777
PPP1R16A	7.79e-09	7.46e-08	1.20899
ZC3H12C	7.83e-09	7.49e-08	-1.15714
TMEM234	7.97e-09	7.62e-08	0.987098
HNRNPA2B1	8.02e-09	7.66e-08	0.696957
CST4	8.03e-09	7.67e-08	8.08724
ALG6	8.05e-09	7.68e-08	0.78685
MOB4	8.06e-09	7.68e-08	-0.592082
BORCS7	8.15e-09	7.77e-08	-0.710318
C19orf67	8.25e-09	7.86e-08	3.3943
HACD1	8.27e-09	7.88e-08	-1.68127
TOR3A	8.35e-09	7.95e-08	0.775843
CKM	8.62e-09	8.2e-08	-1.94284
METTL16	8.65e-09	8.22e-08	-0.645589
SLC25A19	8.69e-09	8.26e-08	0.979293
YIF1B	8.69e-09	8.26e-08	1.10314
CYP46A1	8.79e-09	8.34e-08	-1.41626
OCIAD2	8.79e-09	8.34e-08	1.14137
SNX10	8.79e-09	8.34e-08	1.88785
CATSPER1	8.82e-09	8.36e-08	3.70233
MRPS15	8.82e-09	8.36e-08	0.794431
ZNF284	8.85e-09	8.38e-08	1.14736
ECM2	8.87e-09	8.39e-08	-1.46937
TSEN54	9.1e-09	8.61e-08	0.830523
CACYBP	9.14e-09	8.65e-08	0.86495
ODAPH	9.24e-09	8.73e-08	5.96028
NT5DC1	9.31e-09	8.79e-08	-0.679881
PPFIA4	9.49e-09	8.96e-08	2.73736
CXCL2	9.61e-09	9.07e-08	-2.13191
ZNF738	9.63e-09	9.08e-08	1.69703
ABCC4	9.66e-09	9.11e-08	-1.3746
SIM2	9.74e-09	9.18e-08	2.1976
MVB12B	9.79e-09	9.22e-08	-1.03663
IGFL2	9.82e-09	9.24e-08	6.89
C18orf54	9.89e-09	9.3e-08	1.27278
FRMD3	9.89e-09	9.3e-08	-1.52746
H2BC7	1.01e-08	9.46e-08	3.88751
CAVIN1	1.02e-08	9.55e-08	-1.50646
CCDC14	1.02e-08	9.57e-08	1.28955
H1-2	1.02e-08	9.56e-08	2.50321
IL37	1.02e-08	9.57e-08	5.78194
PREB	1.02e-08	9.57e-08	0.700974
ANO7	1.03e-08	9.63e-08	1.70159
CGRRF1	1.03e-08	9.64e-08	-0.664832
HIC1	1.03e-08	9.65e-08	-1.37127
SMAD9	1.03e-08	9.63e-08	-1.58724
DPY30	1.05e-08	9.78e-08	0.699293
LCA5	1.06e-08	9.87e-08	-0.97235
CDCA7	1.07e-08	1e-07	1.9457
DFFB	1.07e-08	9.97e-08	0.93774
FASN	1.07e-08	9.95e-08	1.54375
FETUB	1.08e-08	1e-07	-3.40853
GPR89B	1.08e-08	1e-07	1.16143
SIX1	1.08e-08	1.01e-07	2.14655
CCN5	1.09e-08	1.01e-07	-2.30578
JMJD1C	1.1e-08	1.03e-07	-0.819792
CUL3	1.11e-08	1.04e-07	-0.597794
NCOA7	1.11e-08	1.04e-07	-1.23133
HIST1H3C	1.12e-08	1.04e-07	3.82157
ZNF485	1.14e-08	1.06e-07	1.20997
CA3	1.15e-08	1.07e-07	-1.8616
GIGYF2	1.15e-08	1.06e-07	-0.619763
MAGEE2	1.15e-08	1.06e-07	-2.75732
ALOX15B	1.16e-08	1.07e-07	-2.15855
KCNK2	1.17e-08	1.08e-07	-2.34696
KLF11	1.17e-08	1.08e-07	-1.02474
KPTN	1.17e-08	1.08e-07	1.10872
RGS19	1.17e-08	1.09e-07	1.0812
CLUAP1	1.19e-08	1.1e-07	-0.869867
JADE1	1.19e-08	1.1e-07	-1.01735
TSTA3	1.19e-08	1.1e-07	1.00643
COA6	1.21e-08	1.12e-07	0.957202
TTF2	1.21e-08	1.11e-07	0.966205
C12orf73	1.22e-08	1.12e-07	0.919075
MARCHF10	1.22e-08	1.12e-07	2.75301
RPTOR	1.22e-08	1.13e-07	-0.576749
PAICS	1.23e-08	1.14e-07	0.966689
MRM2	1.24e-08	1.14e-07	0.636654
OLFML3	1.24e-08	1.14e-07	-1.78441
RUVBL2	1.24e-08	1.14e-07	0.747813
ITPRIP	1.25e-08	1.15e-07	-1.16815
PDK2	1.25e-08	1.15e-07	-0.817767
C8orf44	1.28e-08	1.17e-07	1.20106
CCDC134	1.3e-08	1.19e-07	1.33356
BARX1	1.31e-08	1.2e-07	5.98226
UBE2Q1	1.31e-08	1.2e-07	0.579892
TDP1	1.32e-08	1.21e-07	0.723107
CNGB3	1.34e-08	1.22e-07	2.45339
HTR2A	1.34e-08	1.23e-07	-2.14736
DRAXIN	1.37e-08	1.26e-07	3.30371
BUB3	1.38e-08	1.26e-07	0.706944
HMGN1	1.39e-08	1.27e-07	0.784265
KCTD7	1.41e-08	1.29e-07	-0.876519
TMEM104	1.41e-08	1.29e-07	0.872385
FAM162B	1.42e-08	1.3e-07	-1.44599
ZNF438	1.42e-08	1.3e-07	-0.860801
PRKCSH	1.43e-08	1.3e-07	0.577703
RMI1	1.43e-08	1.3e-07	1.20925
FAM136A	1.45e-08	1.32e-07	0.84278
H2BC12	1.46e-08	1.33e-07	2.05879
HSP90B1	1.46e-08	1.33e-07	0.911873
LRRTM1	1.48e-08	1.35e-07	-2.97681
CDKN3	1.5e-08	1.36e-07	1.67128
KCTD12	1.5e-08	1.36e-07	-1.32458
UBE2S	1.51e-08	1.37e-07	1.36358
CSPG4	1.52e-08	1.38e-07	-1.62784
SCAF8	1.52e-08	1.38e-07	-0.590558
PLPP4	1.56e-08	1.41e-07	4.34607
ANKRD62	1.57e-08	1.42e-07	-2.50237
[truncated: 16,098 more rows]
