# Supplementary material for: RAB14 promotes epithelial-mesenchymal transition in bladder cancer through autophagy‑dependent AKT signaling pathway
Source: Cell Death Discov. 2023 Aug 9;9:292. doi: 10.1038/s41420-023-01579-8 (PMC10412633; doi:10.1038/s41420-023-01579-8)
Supplement: Supplementary file 3 — Table S1_2 [file 41420_2023_1579_MOESM3_ESM.xlsx]

## Sheet: Table S1_2
Table S1_2 The autophagy-related genes in Differentially Expressed Genes.
Symbol	Pvalue	FDR	logFC
RAB9B	5.62e-55	3.91e-52	-3.47999
RAB23	3.09e-39	5.17e-37	-2.74383
ITPR1	5.87e-37	7.99e-35	-2.56511
FOS	1.52e-30	1.25e-28	-2.79097
TP53INP2	3.6e-28	2.46e-26	-2.08121
CCL2	6.2e-23	2.79e-21	-2.75297
HSPB8	1.62e-19	5.48e-18	-2.73774
SIRT1	4.38e-16	1.05e-14	-1.04989
PEX14	2.38e-15	5.22e-14	-0.835252
RAB30	1.74e-14	3.52e-13	-1.42664
RAB37	4.8e-14	9.18e-13	-1.9302
BCL2	7.53e-14	1.4e-12	-1.58513
BAG3	2.1e-13	3.75e-12	-1.16174
DLC1	4.45e-13	7.62e-12	-1.5889
P4HB	2e-12	3.19e-11	1.15097
GABARAPL1	9.03e-12	1.32e-10	-1.12219
EEF2K	5.77e-11	7.52e-10	-0.858474
BIRC5	6.02e-11	7.8e-10	1.90827
PPP1R15A	6.54e-11	8.43e-10	-1.21137
SPNS1	7.16e-11	9.18e-10	1.20681
BID	1.34e-10	1.66e-09	1.18748
CDKN1A	1.48e-09	1.59e-08	-1.26454
RAB27A	1.55e-09	1.66e-08	-1.00658
BAX	4.81e-09	4.78e-08	0.844246
FOXO1	4.86e-09	4.82e-08	-0.965076
RGS19	1.17e-08	1.09e-07	1.0812
RPTOR	1.22e-08	1.13e-07	-0.576749
NFE2L2	2.64e-08	2.3e-07	-0.824981
MYC	7.25e-08	5.82e-07	-1.42482
EIF4EBP1	1.35e-07	1.03e-06	1.54561
GAPDH	1.57e-07	1.17e-06	1.08689
FOXO3	1.64e-07	1.23e-06	-0.738351
CDKN2A	1.91e-07	1.42e-06	4.1322
NAMPT	3.71e-07	2.58e-06	-1.11634
CXCR4	4.25e-07	2.93e-06	-1.37225
RAB3IP	4.56e-07	3.12e-06	1.69289
HGS	9.67e-07	6.19e-06	0.619171
RAB33B	1e-06	6.36e-06	-0.670568
HSPA5	1.07e-06	6.78e-06	0.772956
ST13	1.15e-06	7.23e-06	-0.522392
KIF5B	1.18e-06	7.37e-06	-0.629725
NRG2	1.56e-06	9.49e-06	-1.77503
CALCOCO2	4.12e-06	2.3e-05	-0.505913
RAB42	5.3e-06	2.89e-05	1.59706
FKBP1A	7.64e-06	4.02e-05	0.528657
WIPI2	7.73e-06	4.06e-05	0.500099
TP73	9.47e-06	4.87e-05	2.09029
NAF1	1.12e-05	5.68e-05	-0.560568
DIRAS3	1.15e-05	5.8e-05	-1.35349
TM9SF1	1.15e-05	5.8e-05	0.658103
NFKB1	1.23e-05	6.17e-05	-0.608318
CX3CL1	1.28e-05	6.41e-05	-1.41509
SERPINA1	1.55e-05	7.6e-05	2.74457
PINK1	2.07e-05	9.82e-05	-0.600054
PTEN	2.09e-05	9.88e-05	-0.531441
BCL2L1	2.28e-05	0.000106762	0.846589
RAB40AL	2.91e-05	0.000133376	2.00189
FADD	3.11e-05	0.000141202	0.935748
RAB19	5.05e-05	0.000216518	1.57872
RAB14	5.05e-05	5.05e-05	1.57872
RAB17	5.87e-05	0.000248194	1.48155
PRKAR1A	9.65e-05	0.000385943	-0.430819
MAP1LC3B	0.000116398	0.000454589	-0.44856
DAPK2	0.000129997	0.000501637	-1.0536
IKBKE	0.000179523	0.000663198	0.772964
ARSB	0.000180666	0.000666333	-0.585551
CLN3	0.000188105	0.00069039	0.693452
BAG1	0.000244147	0.00086843	-0.670198
RAB11FIP4	0.000265863	0.000937589	1.16044
NBR1	0.00026944	0.000948701	-0.423543
BAK1	0.000306177	0.00106214	0.748124
HSP90AB1	0.000320548	0.00110533	0.571007
MTMR14	0.000355792	0.00121059	0.522524
RAB40A	0.000364842	0.00123673	1.05888
ERN1	0.000401625	0.0013438	-0.498567
RAB3C	0.000539483	0.00174194	-1.43618
ERBB2	0.000607556	0.00192466	1.45338
CAPN1	0.000678664	0.00211621	0.545305
ATG9B	0.000777946	0.0023851	1.52476
ITGB4	0.000859053	0.0026016	1.02373
HDAC6	0.000882787	0.00266367	0.454817
ATG2B	0.00090348	0.00272111	-0.421339
CASP3	0.000942712	0.00281957	0.450855
GABARAP	0.00105371	0.00309829	-0.377802
BNIP3L	0.00115929	0.00336392	-0.498151
CAPN10	0.00122423	0.00353064	0.502041
ITGA3	0.00123818	0.00356427	1.13521
RAB26	0.00151949	0.00424967	1.59698
RAB24	0.00155051	0.00432376	0.556627
EIF4G1	0.00171587	0.004724	0.393757
DNAJB1	0.00186767	0.00508975	-0.53495
EDEM1	0.00202902	0.00547178	0.578737
RAB7A	0.00213072	0.00569599	0.310517
SPHK1	0.00260798	0.00680997	1.33589
MLST8	0.00342919	0.00863886	0.348512
RAC1	0.00365842	0.00914377	0.330914
APOL1	0.0045427	0.011006	1.10161
RAB3B	0.00458114	0.0110871	1.47116
MAPK8IP1	0.00462774	0.0111879	-0.711185
IFNG	0.00463328	0.0111998	2.16084
ATIC	0.00482755	0.0116198	0.415628
NCKAP1	0.00493077	0.0118273	-0.385943
BNIP1	0.00535638	0.0127318	0.396069
ITGB1	0.00542588	0.0128834	-0.554481
ULK2	0.00544255	0.0129196	-0.502729
MAPK9	0.00565029	0.0133254	-0.277642
TSC2	0.00641339	0.014854	-0.271102
HDAC1	0.00668368	0.0154012	0.31355
DNAJB9	0.00711134	0.0162296	-0.37507
CAMKK2	0.00759439	0.0171832	-0.303732
CASP8	0.00773193	0.0174414	0.448354
ARNT	0.00871169	0.0194024	-0.325417
ATG16L1	0.00871758	0.0194084	-0.28081
SH3GLB1	0.00916551	0.0202685	-0.254144
UVRAG	0.00940293	0.02071	-0.329891
ATG7	0.00971103	0.0212695	0.388891
MAP1LC3C	0.0100743	0.0219694	-1.19466
SQSTM1	0.0105292	0.0228103	-0.439436
EIF2AK2	0.0105874	0.0229199	0.411658
LAMP1	0.0108765	0.0234757	0.370986
ZFYVE1	0.0122018	0.0259007	-0.265362
GAA	0.0125121	0.0264553	0.580787
CTSB	0.0153899	0.0316271	0.637613
WDFY3	0.0164172	0.0334319	-0.343166
VAMP3	0.0182314	0.0365921	-0.236226
PIK3C3	0.0193295	0.0384509	-0.28724
PELP1	0.0216037	0.0421955	0.312923
CFLAR	0.0220597	0.0429379	-0.326977
WDR45	0.0227665	0.0440993	0.309789
EGFR	0.023449	0.0452335	1.05728
ATF4	0.0239461	0.0460161	-0.281493
CHMP4B	0.0286518	0.0536568	0.29306
RELA	0.0295794	0.0551372	-0.184835
MAPK1	0.0303572	0.0564187	-0.27041
DAPK1	0.0334357	0.0613898	0.751846
RAB39A	0.0384951	0.0692253	1.1848
CD46	0.038629	0.0693765	0.402229
CTSD	0.0505508	0.0870639	0.427822
IRGM	0.0507495	0.0873812	1.01904
BECN1	0.0559614	0.0949194	-0.225509
CAPNS1	0.0658587	0.108878	0.226544
RAF1	0.0675906	0.111331	0.336682
VEGFA	0.0719195	0.117399	0.52438
CANX	0.0721951	0.117795	0.24062
STK11	0.0745354	0.121068	0.226919
TP63	0.0761747	0.123332	0.812389
TNFSF10	0.0777936	0.125583	0.692272
ATG4B	0.0780266	0.125849	0.236524
AMBRA1	0.0848042	0.135069	-0.186831
RAB44	0.0886108	0.14012	1.28588
ULK1	0.0912957	0.143676	0.267023
EIF2S1	0.0913949	0.143807	-0.214593
PEX3	0.0940067	0.147085	-0.238957
MAP1LC3A	0.103937	0.160307	-0.427219
GRID1	0.105975	0.162882	0.7669
TBK1	0.114281	0.173279	0.202579
RB1	0.119723	0.180322	-0.302116
WIPI1	0.129749	0.192586	0.26841
PTK6	0.13186	0.195239	0.563737
EEF2	0.13409	0.198006	-0.198229
BNIP3	0.14121	0.206765	0.475801
FAS	0.141401	0.206994	-0.384188
DDIT3	0.142876	0.208833	0.336836
FKBP1B	0.14409	0.210234	0.534696
BIRC6	0.155859	0.224438	-0.179988
ATG3	0.157828	0.226697	0.159617
GNAI3	0.161463	0.231037	0.181802
NLRC4	0.179081	0.2521	0.331664
TP53	0.198206	0.274086	0.281314
ATF6	0.200697	0.277067	0.197008
MAP2K7	0.207878	0.28523	0.131037
GRID2	0.215681	0.294175	-0.892343
VAMP7	0.226712	0.306379	0.17436
ARSA	0.23522	0.315966	0.215246
ATG4D	0.235359	0.316106	0.191705
RB1CC1	0.264975	0.348305	-0.140127
ATG16L2	0.295503	0.380777	0.287682
MAPK3	0.299095	0.384584	-0.145404
LAMP2	0.327893	0.414884	0.19462
PRKAB1	0.334747	0.421708	-0.120403
RHEB	0.346738	0.434364	-0.106091
GABARAPL2	0.34761	0.435184	-0.101624
CHMP2B	0.357544	0.445343	-0.143774
RAB1A	0.359059	0.446922	0.0949689
CASP4	0.39804	0.485198	0.19895
NRG1	0.406185	0.493398	-0.379418
PRKCQ	0.413531	0.500641	0.395162
PRKCD	0.422738	0.509674	-0.138851
SESN2	0.442558	0.528652	0.141243
NKX2-3	0.449201	0.535197	-0.452084
TMEM74	0.456973	0.542919	-0.361806
CDKN1B	0.503301	0.587623	0.105829
SIRT2	0.508398	0.592465	-0.085856
CCR2	0.518804	0.602111	0.337721
DRAM1	0.519804	0.603155	0.18279
PIK3R4	0.51999	0.603255	-0.0693601
NRG3	0.530482	0.613265	0.599325
ATG2A	0.532766	0.615434	0.069611
CAPN2	0.557007	0.63798	-0.118448
MTOR	0.604956	0.680411	0.0619027
IKBKB	0.615543	0.69043	0.0846916
HIF1A	0.625639	0.699458	0.119181
ITGA6	0.634139	0.706864	-0.125629
ATG10	0.644444	0.716013	0.0709352
ATG5	0.698264	0.763484	0.0577627
ATG9A	0.748238	0.805281	0.04225
TSC1	0.772207	0.824459	-0.0359612
HSPA8	0.775611	0.827068	0.0606418
RAB5A	0.793272	0.840879	0.036248
ATG4A	0.813914	0.857554	-0.0255281
IL24	0.820563	0.862903	-0.0583646
PEA15	0.838663	0.877652	-0.0287419
MAPK8	0.845325	0.882991	0.0263519
ATG12	0.851117	0.887044	0.0250568
ATG4C	0.880239	0.909486	0.0201811
KLHL24	0.90032	0.926006	0.0287844
RAB11A	0.901399	0.926957	-0.0134478
PARP1	0.90524	0.930009	0.0225132
RPS6KB1	0.908455	0.932782	0.0153342
USP10	0.909561	0.933229	0.0144443
GOPC	0.922246	0.943755	-0.00876407
SAR1A	0.93019	0.950042	-0.00686383
CASP1	0.940243	0.957544	0.0469072
EIF2AK3	0.951419	0.966153	-0.00426785
TUSC1	0.957813	0.971121	-0.00156008
MBTPS2	0.95962	0.97268	-0.0029865
NPC1	0.983897	0.99074	0.0036945
