# Supplementary material for: RAB14 promotes epithelial-mesenchymal transition in bladder cancer through autophagy‑dependent AKT signaling pathway
Source: Cell Death Discov. 2023 Aug 9;9:292. doi: 10.1038/s41420-023-01579-8 (PMC10412633; doi:10.1038/s41420-023-01579-8)
Supplement: Supplementary file 4 — Table S1_3 [file 41420_2023_1579_MOESM4_ESM.xlsx]

## Sheet: Table S1_3
Table S1_3 Autophagy-related genes were shown in volcano plots.
ID	TCGA-GD-A2C5-11	TCGA-K4-A3WV-11	TCGA-BT-A2LB-11	TCGA-K4-A5RI-11	TCGA-GD-A3OQ-11	TCGA-BT-A20W-11	TCGA-CU-A0YR-11	TCGA-BT-A20N-11	TCGA-BL-A13J-11	TCGA-CU-A0YN-11	TCGA-GD-A3OP-11	TCGA-BT-A20U-11	TCGA-GC-A6I3-11	TCGA-BT-A2LA-11	TCGA-GC-A3BM-11	TCGA-BT-A20Q-11	TCGA-BT-A20R-11	TCGA-GC-A3WC-11	TCGA-K4-A54R-11	TCGA-G2-AA3B-01	TCGA-UY-A9PB-01	TCGA-FD-A3SN-01	TCGA-ZF-A9RC-01	TCGA-G2-A2EC-01	TCGA-ZF-AA4X-01	TCGA-FJ-A3Z9-01	TCGA-DK-A2HX-01	TCGA-GV-A3JX-01	TCGA-DK-A1A3-01	TCGA-GU-A766-01	TCGA-C4-A0F7-01	TCGA-FD-A5BT-01	TCGA-FD-A3SO-01	TCGA-GC-A3RD-01	TCGA-4Z-AA7Q-01	TCGA-XF-A9T6-01	TCGA-ZF-A9R5-01	TCGA-BT-A42E-01	TCGA-FD-A3B3-01	TCGA-UY-A9PF-01	TCGA-KQ-A41O-01	TCGA-BL-A3JM-01	TCGA-4Z-AA7R-01	TCGA-XF-AAN2-01	TCGA-CU-A0YR-01	TCGA-CF-A9FF-01	TCGA-R3-A69X-01	TCGA-DK-A3WW-01	TCGA-ZF-AA54-01
RAB14	619.368	917.593	66.2442	111.518	425.2	159.865	80.033	24.662	48.9987	51.768	169.655	114.415	245.506	658.934	386.888	53.3664	40.0475	172.236	405.713	1949.23	332.331	241.926	1012.52	954.691	871.465	389.846	573.374	827.829	1065.27	734.343	2.48859	47.108	588.445	217.688	375.173	1546.08	219.586	47.8632	7.96706	607.533	2287.2	798.954	983.701	720.737	319.792	1236.7	576.029	68.984	21.8556
TWIST1	36.7778	37.2224	3.99248	10.3267	43.022	11.4635	6.57016	0.00335313	0	0.000486901	31.4759	9.93979	2.08748	16.8142	16.0284	0	0.00624666	18.4665	4.51365	20.7705	2.37709	60.583	10.6173	78.4481	70.8113	45.5129	57.9401	69.6251	83.5839	18.9959	9.43447	3.61304	42.8846	53.192	30.0087	26.2628	100.982	25.529	6.1754	36.293	12.8129	54.873	31.4504	82.8969	67.6188	15.0832	59.3351	13.1909	0
RAB23	408.681	387.688	586.855	956.895	1775.12	2275.97	5244.99	11562.4	6903.52	6628.73	433.632	1054.69	34.6459	143.755	1267.4	11828.2	10225.4	5747.63	898.931	54.6107	587.037	454.082	705.868	1017.7	532.866	133.549	1992.34	508.219	499.283	438.11	602.417	31.5756	861.779	234.537	296.683	197.838	227.852	277.779	1475.85	886.41	85.2726	743.766	325.842	393.375	387.906	199.505	1053.42	448.606	801.619
RAB26	48.7598	38.9099	36.5591	22.8093	46.6789	18.9368	9.1396	0.00296036	0	0	255.744	245.231	121.561	45.8175	60.6982	3.51043	4.02175	19.9497	36.8044	264.354	24.2528	23.6481	25.045	46.2947	198.69	36.4188	13.0847	151.478	76.9472	9.71712	23.3536	21.8443	39.2424	64.1251	74.4302	39.0693	131.495	16.642	12.1053	74.2825	127.504	15.476	37.1141	20.2554	46.3262	198.077	38.7375	151.976	5.36917
RAB30	551.636	463.215	271.722	819.123	739.741	1079.36	2276.79	2580.81	1707.93	2742.81	325.301	898.115	752.045	422.582	234.928	2220.78	3699.97	1749.23	653.722	415.052	425.664	920.201	755.663	508.073	384.42	690.37	670.441	353.043	902.775	378.956	376.918	305.312	314.438	609.787	422.351	511.351	387.151	481.431	1111.36	1376.55	131.271	680.965	316.958	100.19	405.045	507.984	844.051	296.601	391.63
RAB37	740.381	170.883	397.309	695.606	450.844	512.056	472.239	281.293	326.543	196.475	146.129	138.38	1643.6	274.476	857.201	170.991	299.934	536.099	214.122	36.6103	60.7877	52.2483	23.1459	226.178	35.6109	21.877	52.0781	66.3796	81.6318	65.0483	149.085	349.719	63.2766	29.9395	146.963	44.1935	428.538	84.7526	69.3417	83.8581	18.5908	27.3926	8.04551	64.241	59.6182	145.436	98.7452	155.941	85.9863
RAB3B	78.496	530.546	9.46745	54.1685	75.1831	38.8503	25.7946	11.8757	11.6158	7.73472	16.7473	3.27936	71.5542	1101.77	101.594	14.0995	24.8901	4.25787	457.798	218.146	458.037	334.391	82.3398	19.4982	1305.64	878.558	49.1297	303.856	11.3652	448.064	44.3475	77.6593	561.317	112.896	54.8086	1417.15	27.0061	98.4237	132.677	36.303	936.858	547.251	1025.8	423.523	583.247	774.176	59.3667	89.6546	871.828
RAB3C	41.9234	8.5107	146.552	102.553	14.9063	92.0763	147.581	144.972	194.192	113.966	70.9776	36.3337	109.25	52.9023	19.718	101.459	227.966	62.2727	29.3922	1.8393	5.74849	19.8395	1.79785	27.386	0.717906	6.43658	36.4454	21.7273	41.0119	18.9948	162.407	111.747	27.1947	14.4826	5.99798	4.36184	1.6552	0.0117116	47.1708	12.923	1.40576	90.9599	0	4.97101	0.0162042	7.75898	112.85	4.0978	26.4366
RAB42	73.1516	46.3556	21.9227	47.5309	44.4439	54.7069	91.1952	75.7001	44.6073	281.997	35.5934	16.4253	60.4792	26.0721	22.3276	82.8739	72.7136	80.6199	12.1738	79.7968	356.467	41.8833	95.6286	96.7478	286.142	63.0618	331.297	378.521	168.353	91.8134	36.8923	326.443	183.476	78.1432	84.7487	370.948	25.6967	144.056	117.289	71.5664	121.815	285.064	165.177	134.984	619.243	22.8877	249.945	93.7241	268.086
RAB44	15.0343	16.0298	22.8007	37.4181	22.3064	26.4729	68.1497	57.1713	66.3481	26.9006	20.3414	24.5237	37.6113	8.27501	25.001	74.7467	119.924	51.5265	52.2563	2.94364	13.8511	10.8704	13.4305	18.1465	8.29241	6.43718	30.6498	7.31074	12.6197	18.9982	5.61182	13.1213	31.702	1.88781	6.86895	6.40858	7.90196	14.3266	17.1847	17.3827	52.0987	5.25797	0	7.42424	7.67194	15.0833	21.6032	46.2426	7.00859
RAB17	6842.54	9063.63	9363.04	7127.14	7940.35	7122.47	6324.56	4200.88	4749.24	4080.62	8810.39	7202.72	5502.48	9135.51	7466.06	4248.53	4586.6	5953.48	7483.04	4772.39	4659.08	9033.55	5078.44	6822.55	7233.12	7217.4	7456.95	6174.23	6930.04	6013.81	3715.23	4342.33	6949.39	4470.83	7361.18	8975.25	6424.87	10709	8005.48	5678.65	2664.35	5094.45	3512.05	7870.89	7503.71	3709.84	6358.16	6714.39	4185.32
RAB19	124.58	112.571	297.419	745.977	372.819	847.585	778.239	972.687	1614.35	1640.26	146.909	195.077	1224.76	513.332	401.91	933.938	948.275	851.161	604.322	33.5871	733.078	150.378	1164.26	136.614	9.29569	19.5261	1035.77	22.768	166.054	1252.83	100.532	2124.2	165.162	103.561	91.1515	211.618	11.1059	642.345	1187.26	92.0022	6.93956	1745.09	116.038	116.087	170.76	58.3494	111.994	139.176	572.911
MAP1LC3B2	47.866	31.8131	63.833	43.8968	32.4474	35.3147	29.2671	107.406	74.0493	68.4727	51.6403	34.8766	44.9484	73.9202	48.8732	77.6505	164.851	45.827	77.736	83.5224	37.1422	75.8583	11.5374	50.1175	46.5127	94.0875	52.7328	17.2594	38.9037	72.9476	66.6297	82.7496	40.5506	35.433	22.923	64.3834	36.9416	114.838	52.4695	17.3823	44.8198	44.8718	70.585	73.3092	49.0686	55.4587	34.3878	114.27	143.942
MAP1LC3A	1494.95	464.795	1064.32	1499.85	582.206	648.905	1699.37	1854.83	1522.33	1453.95	632.397	638.969	3157.24	870.272	823.778	1700.5	2264.7	1468.83	908.271	2114.49	263.839	424.683	590.256	305.26	167.019	469.179	426.25	369.588	1887.19	1555.01	503.848	3781.51	192.727	1271.85	903.081	1282.98	540.64	448.495	432.124	1738.14	52.0946	294.681	355.929	779.227	257.604	588.966	1034.16	769.485	936.138
BECN1	4752.65	3246.03	3068.73	3172.29	2806.9	2779.57	3286.39	3745.48	3788.93	3180.44	3509.65	2696	1755.68	2483.03	2483.13	4023.56	3779.85	3911.43	2361.19	1457.85	1964.69	1668.33	2060.87	2473.83	2951.68	1732.7	3180.95	2870.86	2593.09	2177.32	3095.29	711.268	3255.96	3479.95	2685.27	1797.15	3092.79	1936.51	2364.8	2827.64	1146.39	3221.17	3225.55	2794.36	3087.2	1669.95	3921.71	2922.05	2195.18
ITPR1	1430.29	1434.8	2403.83	3726.11	3839.28	5183.05	11770.6	13865.6	15823.8	12836.6	1523.41	2383.44	874.265	1074.06	2214.03	12218.3	15700.4	14146	2515.12	688.982	1004.76	793.285	1087.81	1204.61	555.372	227.746	1671.4	1312.42	1639.44	522.349	1729.03	625.022	1063.3	626.45	878.814	284.309	529.747	217.24	972.936	911.78	265.979	316.034	1231.84	780.784	1060.82	1031.07	2015.28	586.181	3229.42
FOS	203399	69144	91919.6	198679	227785	53477.6	80321.8	196718	85048.9	33864.9	175330	40834.3	28912	347415	271824	7731.98	142956	188494	98904.2	10026.9	6205.92	2078.35	3009.58	5329.5	1911.7	28062.7	2182.01	24551.7	14002.3	5111.75	22554.7	29021.6	49684.1	18930.3	9625.46	1617.68	16696.4	55715.5	15780.6	29247.7	4939.67	2329.96	31831.2	7613.83	16845.6	32953.5	12196	13455.5	1643.22
TP53INP2	5371.15	3087.24	8689.44	4279.84	4075.5	4458.64	7899.54	16285	13461	15235.1	3260.49	14656.3	2011.1	3887.66	3935.06	16682.1	13537.4	13899.4	6051.11	1178.68	1409.09	593.975	899.924	1413.57	12077	598.747	3361.01	1964.51	1986.16	1376.91	2373.01	1545.4	708.779	1064.53	423.566	850.222	760.882	839.804	1141.95	1767.81	283.407	5947.97	4398.88	893.615	1289.03	2304.5	2096.47	579.927	1057.11
CCL2	810.982	739.459	6926.07	9874.29	638.387	5658.06	6001.05	27382.2	806.052	1597.67	2049.18	1174.47	10676.9	2658.01	17883.7	1017.52	57034.2	1328	7803.49	192.329	1807.17	1549.87	664.123	798.603	70.0291	124.762	941.822	2329.41	1056.78	11128.7	979.12	7093.05	1122.48	846.556	506.357	247.055	96.343	4453.56	3824.02	1472.95	52.0955	2244.45	576.332	352.144	1846.94	684.308	1060.93	235.737	1231.63
HSPB8	1828.98	3985.68	36375	13213.7	10895.1	8438	23220.8	50198	32206.7	36875.3	23920.4	12395.9	2039.45	3689.53	9239.57	46267.8	35128.5	35865.7	8185.72	161.402	586.073	1352.31	2096.4	912.882	1608.77	596.541	15327.9	86.5719	7949.78	2180.65	1143.2	2676.44	939.477	1100.18	2277.25	1363.39	44.4062	3884.87	970.99	7501.97	112.546	125.862	179.453	793.705	28503.6	3912.68	12167.7	103.327	373.652
SIRT1	1114.73	1367.81	1784.62	1400.53	1507.71	2040.32	2229.42	2593.37	2476.04	1577.55	1268.2	888.351	578.387	1797	3414.95	1863.61	3036.42	2430.45	2746.86	717.006	876.549	743.373	627.268	1462.19	945.025	996.673	1164.84	623.121	1694.45	595.102	1047.09	289.34	971.272	612.486	619.266	472.796	858.431	789.758	869.307	1388.05	746.299	1246.2	871.407	1086.77	1349.89	918.545	1025.54	661.548	1095.22
BCL2	1752.26	643.862	1316.6	1723.13	1656	1256.04	1725.35	1599.67	1815.98	1327.26	1060.68	688.551	1281.87	1350.99	1785.14	1052.07	1622.59	1679.55	1529.52	213.858	267.946	191.873	219.075	608.839	772.706	104.534	569.638	265.3	414.445	533.789	188.083	408.038	192.726	86.213	355.451	86.7531	153.961	247.549	588.149	466.529	345.084	1942.72	125.173	336.821	333.634	266.147	423.38	358.57	357.179
BAG3	5160.21	3673.35	11769.4	7090.73	3021.23	4735.4	5484.83	38899.4	7665	5860.69	5656.6	10779.3	2134.05	7045.71	7774.16	6137.83	25097.3	7058.48	9612.44	2958.42	3703.27	4169.37	6002.04	4891.74	1958.91	2731.05	2265.44	1386.99	5196.65	8838.65	4746.28	2757.1	5842.08	1498.23	3738.04	4843.74	1770.49	7734.35	6378.15	3494.2	1860.36	1244.41	2503.18	2553.96	4313.83	2624.52	6054.64	6999.89	6061.23
DLC1	1359.5	1705.59	2663.5	2959.23	2625.84	6991.49	5834.95	4018.63	2364.28	2544.76	1535.62	405.261	2396.27	1870.48	8925.3	2124.64	6650.13	2614.32	3287.85	599.764	687.995	901.305	366.753	5008.94	236.175	308.706	833.333	590.3	1557.59	1912.75	1228.67	3236.94	782.236	579.696	272.685	1205.3	382.417	1145.5	1417.38	3174.63	3576.24	612.953	773.088	220.132	1255.84	1904.68	1149.05	217.784	1244.1
P4HB	50001.1	30608.9	45251.8	30545.3	31440.4	41529.3	19000.7	13929.7	12705.6	25679	38554.1	52788.5	34314	25474.3	23524.9	15978.7	11467.2	21527.3	21252	45714.9	71436.6	74988.7	51054.6	45474.3	83070.6	52257.9	60714.1	113920	86587.9	51282.3	34287.6	49022.1	41973.1	74501.1	146247	62893.2	23436.2	32515.7	39216.5	51181.4	31229.5	123670	58997.9	65530.9	48129.8	58063.8	95752.9	32098.5	53752.1
GABARAPL1	4074.8	4303.77	3515.8	7362.43	4223.58	5233.64	5563.15	7579.99	6894.15	3400.5	6528.98	2359.63	2872.5	7880.24	9050.66	5349.71	8164.1	7428.1	8981.6	1777.06	5677.74	2802.18	2408.58	2487.84	3990.98	852.47	4585.46	1442.87	4525.93	2583.91	1668.38	2406.56	2761	2872.46	3408.05	1752.25	1760.37	2979.06	2432.12	1449.27	732.15	912.108	1741.44	2445.06	2199.08	1416.09	2121.21	2887.23	4020.57
BIRC5	1032.79	22.4773	1252.95	609.361	76.4348	2544.33	150.422	100.194	26.2185	4879.68	153.69	1417.43	4626.52	547.674	164.23	39.2566	89.6837	140.552	34.7257	2797.34	4628.86	6454.72	3119.61	488.778	2748.38	2215.4	1075.17	3225.84	1368	5609.45	23017.1	4925.03	3720.91	2031.63	5136.83	6784.19	412.727	4401.53	4483.84	959.929	1682.51	7130.29	3861.48	3566.85	3700.39	2185.64	2799.88	3311.62	3631.51
PPP1R15A	27785.8	11260.2	14798.3	14319.2	18685.5	9624.02	11315.5	24678.4	10226.1	4005.34	27125.1	4222.55	9387.01	23148.2	44724.6	5776.32	21568.1	20186.7	20274.8	7735.07	9532.61	3756.44	4105.94	5138.21	6827.16	4168.34	4118.47	6177.64	3908.61	5574.77	4412.01	7912.54	1324.24	8198.93	7412.36	2792.07	1480.18	31456.5	8966.1	23979	5829.76	1667.07	13049.6	3957.8	7838.84	8556.13	4454.21	6107.41	8354.42
SPNS1	126.291	90.8186	90.9278	56.5069	54.5298	54.7095	33.8568	80.5744	69.6115	77.1894	78.0302	42.9898	48.9663	61.6283	63.9289	97.0706	71.5921	51.5469	96.8568	76.2978	116.001	288.54	80.9331	141.808	176.585	114.656	129.473	68.9198	80.6593	137.806	786.013	95.1344	210.483	182.718	110.587	192.963	185.125	172.113	118.352	251.887	132.856	271.53	159.555	147.607	171.716	107.181	201.953	134.411	205.091
BID	2125.76	1908.62	1628.05	1735.49	1150.46	1511.07	808.745	648.983	721.677	571.637	2190.3	1899.2	1511.68	2099.66	951.769	838.215	712.636	1178.5	1559.15	5291.84	2896.02	2057.81	5571.7	2763.49	2297.17	3059.76	1648.66	1820.56	8930.73	3449.31	2252.05	4103.94	926.794	4139	1953.83	5417.52	1667.27	3182.63	1247.5	2915.33	3333.23	1906.11	2974.03	2175.33	4506.93	2790.93	4886.53	1818.76	1553.68
CDKN1A	21600.1	14437.4	29508.4	21783.3	30664.2	19338	18510.5	23767	8229.75	6028.35	38352.4	8788.93	19391.8	55842.9	83540.6	3650.08	83476.6	17500	63815.9	4634.88	15040.3	7834.45	5252.52	11757.5	15592.2	6210.61	26924	1850.25	2764.46	17094.3	9043.96	11922.7	7760.18	7408.29	17959.6	21911.9	10920.9	16477.5	16069.9	21198.5	16457.6	3382.32	2094.31	13517.8	9457.2	28125.8	10094.8	22079.5	1981
RGS19	1018.12	434.336	790.033	1203.35	339.375	523.467	314.455	319.603	197.295	251.983	843.101	539.883	1636.08	626.703	273.961	168.722	223.091	458.62	339.396	341.096	1319.59	547.761	2209.24	1444.09	780.19	755.417	846.749	1733.25	448.367	2009.18	2985.38	1971.97	1414.02	1576.56	1220.06	828.698	520.488	1510.43	889.865	707.417	1018.49	1462.28	587.093	1228.27	1577.06	472.921	1173.24	929.958	999.974
MYC	8740.59	4265.36	20023.4	21307.1	3659.76	8504.64	15359.8	34436.7	5688.7	3277.76	10575.8	6159.71	8522.37	15833.2	15771	2843.8	44800.1	11052.8	23601.9	656.8	6990.52	5774.77	357.817	833.068	161.912	2227.54	763.974	774.701	946.236	19182.6	14383.4	4762.92	15557.1	2056.95	5197.9	21528.2	4706.09	10100.1	16839.3	13205.7	1557.91	3709.89	2912.82	16486.3	6393.11	1290.08	2163.34	22402.3	5133.27
EIF4EBP1	1162.72	766.724	1381.93	1348.74	494.026	671.681	686.459	852.059	1040.84	1361.18	737.959	2071.35	7727.88	1431.67	339.737	1074.23	917.465	980.821	571.952	6775.46	1388.55	2824.61	3361.96	2893.08	2119.36	1915.03	1193.89	1437.02	2870.14	3634.77	7524.25	5321.57	1476	4814.23	1733.03	9869.24	795.778	10904.6	3238.58	2612.84	3012.88	4611.94	5039.01	1327.03	1433.44	3707.37	1358.24	4693.54	8406.85
GAPDH	58236.9	84659.1	109301	89188.7	83007.4	107883	82500.1	51081.4	69738	73792.9	69259.4	140880	218892	95482.9	62871.4	66241.8	58146.7	88582.7	79172.3	93936.7	217913	192088	126128	61226.7	161010	185807	61394.4	185087	82878.2	173349	121557	122947	196223	133576	105418	450378	81883.8	211020	192274	68001.1	114021	412064	229333	163823	166333	204456	169158	192211	445641
CDKN2A	80.7088	10.0931	315.738	132.101	39.9309	239.956	28.408	66.9652	46.8072	96.4515	694.521	20.2169	195.238	807.723	431.443	74.6993	55.0982	57.2218	116.63	821.476	11461.9	2635.23	2719.61	69.707	6564.08	418.366	6683.8	7696.01	470.295	12241.2	5.61176	5938.73	3694.08	181.723	7233.88	14571.6	1202.41	55.6867	11614.4	462.086	5.00561	4302.9	17963.8	9545.15	159.896	315.273	26.3725	93.7241	33.6228
NAMPT	8366.59	2643.44	17261.1	26010.4	4563.84	13620.7	6306.38	24429.8	5879.7	4488.43	12252.8	47729.1	8628.27	6240.86	10929.8	2453.13	64513.4	7643.64	22434.3	8001.7	5223.59	4109.3	2770.62	2794.11	7965.36	1278.9	7009.78	5595.87	7707.8	8284.48	14425.9	2519.34	15287.5	7803.53	9377.42	3435.84	2458.5	9992.56	12787.7	12295.9	3447.21	2318.44	4261.18	10036.7	5602.76	3021.73	4058.19	10636.5	3947.86
CXCR4	13515.6	2069.86	9267.11	12566.1	2662.95	8046.6	5413.92	1603.52	808.221	655.184	2399.64	2928.06	18364.7	6412.57	4214.63	130.604	479.568	12322.7	5597.48	413.684	2876.87	751.387	1181.68	1776.39	202.746	232.883	1325.94	2300.76	2515.62	2215.51	552.911	5584.62	1170.19	500.944	5873.25	440.542	483.895	2324.11	4542.01	1982.82	114.196	3789.89	821.763	898.512	2020.42	4669.79	1918.31	4036.61	2907.78
NRG2	87.6488	522.999	63.8672	180.525	658.656	242.037	274.63	209.071	318.388	328.8	249.207	134.778	69.2386	461.847	570.48	448.385	372.861	558.554	84.3663	2.94361	4.6569	13.505	48.0007	544.92	56.3668	26.4739	23.7803	4.79249	63.7492	35.2224	9.43447	3.6128	65.7245	7.08327	153.534	2.22175	103.228	3.28308	11.0095	21.8139	10.778	55.5353	31.4475	11.8342	9.2268	297.194	336.099	17.564	25.0475
TP73	301.675	352.134	89.1519	95.5287	100.476	127.013	21.8096	3.24452	2.92687	109.804	110.334	627.701	288.086	54.8554	67.9981	10.3965	10.6117	44.347	27.1617	37.6817	232.677	1600.28	78.9391	545.991	1339.79	859.253	432.353	12.0714	38.9078	681.251	4034.56	266.722	613.264	245.798	140.853	2466.66	451.212	1317.94	1457.3	533.727	70.0811	1048.93	25.8301	592.036	97.3063	143.843	38.0374	250.564	64.8629
DIRAS3	75.9631	94.1981	42.513	112.416	121.524	114.161	299.475	203.075	320.984	165.553	61.8924	45.5516	61.8406	160.577	211.376	247.903	321.769	274.024	102.051	17.0852	11.4243	17.1907	56.6244	27.3926	71.5949	45.5062	200.851	30.035	56.4676	14.0138	53.9906	95.1289	12.1925	25.2017	189.824	26.2595	48.6318	14.3266	65.0729	26.1908	75.0691	201.131	13.5217	30.4219	6.13232	62.111	38.7316	23.4228	307.707
CX3CL1	995.307	4656.98	2863.77	3209.26	2952.56	5396.21	11716	9915.96	6783.8	4873.33	10375	2815.34	3153.58	3137.54	7989.61	6817	5838.33	14184.1	2709.29	193.8	2402.17	10564.7	679.801	502.174	1844.35	128.234	903.332	2091.97	1056.79	6932.33	358.278	1696.44	217.313	58.0056	901.481	5297.91	290.416	823.568	2059.05	1203.85	159.8	356.126	1818.29	319.438	567.822	1474.25	824.008	542.554	652.572
SERPINA1	233.935	162.811	580.902	3226.64	180.715	611.107	147.595	775.053	254.843	214.814	1719.78	159.547	1753.54	338.977	232.011	53.3674	311.411	485.806	170.613	203.745	5982.31	825.524	994.356	293.438	417.441	68.7206	652.039	2658.43	1093.97	15407.7	288.138	5806.48	5994	411.871	3527.43	5089.31	128.644	10508.6	4105.15	473.009	8.88031	554.342	154.451	5441.09	3855.61	63.9689	1185.97	1672.65	11625.9
DAPK2	1393.46	717.791	769.716	968.224	441.148	107.122	137.013	140.123	130.63	120.435	413.852	246.988	280.041	1313.74	2787.3	94.8217	111.925	204.582	1781.64	678.67	335.711	66.9145	116.378	80.1452	1138.08	43.3268	222.356	336.694	174.382	77.3641	128.291	545.388	48.7471	404.938	174.208	57.9488	131.487	153.223	245.94	142.27	318.621	913.724	129.189	456.088	84.7077	361.773	36.7356	542.555	224.505
ERBB2	33966.8	28464.3	12448.1	6380.91	22345.5	10330.1	5650.23	2684.89	2497.19	3636.82	23365.7	15104.5	18768.5	14602.8	13032.6	2630.66	2430.36	9105.42	9958.84	39446.2	8909.5	6363.18	14409.2	21104.7	54454.4	15455.2	43934	44361.5	33592.3	4646.93	5880.04	7656.26	10578.7	37252.7	18711.7	8650.26	10896.4	5261.66	5298.15	16872.8	19497.7	6715.82	32737	13342.5	266603	16798.1	25751.7	3652.09	2877.64
ATG9B	37.989	18.4145	761.244	125.947	7.13252	41.2568	62.1057	59.9399	30.5032	14.5727	278.423	595.932	206.138	28.766	32.0384	30.6259	327.001	47.0937	140.27	138.08	144.409	462.598	1646.05	81.0394	168.536	2832.52	498.955	199.378	41.0271	213.871	78.2974	303.807	80.7526	188.208	370.557	911.673	19.9407	224.411	215.439	69.4381	245.717	138.062	267.923	942.783	60.6568	1070.44	69.558	40.9899	48.2316
ITGB4	22033	25653.6	13854.3	14281.2	17878.5	15324.5	8312.76	2000.36	2991.14	1498.15	27403.6	12844.8	14331.8	23618.3	26578.3	1926.18	1996.86	11777.8	39182.6	6005.43	38159.8	55500.1	32982.2	39597.6	29275.7	52712.6	33192.2	22834.9	6160.28	40499	40046	5950.01	38633.8	55356.6	10050.8	39038.1	21922.4	17371.3	27520.3	17373.2	20005.4	23272.8	7491.02	25874.4	13678	23371.5	27501.4	23413.2	185.313
ITGA3	15692.4	16833.9	7324.39	12478.5	16910.8	17488.6	8330.81	3751	2543.36	2733.55	10773.7	3565.82	10263.1	17533.7	17814.7	5486.64	2962.58	11342.1	32688.7	7311.56	32499.2	23675.6	22031.2	29957.1	9012.48	19316.1	19002.3	8370.64	2265.08	67655.7	3697.87	8928.13	15599.7	10580.4	11090.5	26529.7	43884.1	23226.4	20527.3	10509.7	11831.8	1095.86	9703.43	43905.9	4049.81	24190.3	74972.2	51784.4	22903.1
SPHK1	226.906	76.373	1679.57	1446.25	53.516	242.046	691.302	524.626	375.877	270.892	380.979	1222.04	2958.79	150.049	473.914	319.598	2043.13	248.954	903.922	86.0685	10820.5	2779.77	2186.17	187.048	981.055	163.077	1257.22	871.326	1202.62	3200.48	464.877	9232.15	4086.2	414.397	522.804	7571.11	40.9624	3530.45	5804.97	227.142	177.412	351.804	330.692	885.625	961.495	276.172	668.375	10229.3	7252.68
APOL1	9386.57	29368.1	3915.65	18522.7	8219.82	10729.3	4668.29	2117.91	1612.64	2471.48	34298.2	18762.1	14352.4	21322.6	13001.4	1773.92	3518.83	20141.5	15367.8	58795.1	46706.2	19327.9	39858.3	7286.74	46919.1	29243.4	10900.1	21730.4	5692.3	119985	4508.75	20014.8	9514	19637.6	22405.3	27676.2	24998.9	49504.7	10669.2	13052.5	8605.46	2183.21	4092.61	8540.3	21390.7	50522.1	29751.9	44099.2	4906.63
IFNG	3.04675	0.846591	8.59738	13.8893	1.99961	3.54279	3.87638	0.00362357	0	0.000847617	15.636	3.27914	2.08662	12.9714	68.5961	0	4.02143	10.6169	6.64876	66.3495	78.1751	37.1502	0.0122017	7.14689	0.717954	0	1.58292	24.1532	15.3109	1168.28	0.00269217	66.5598	33.3042	0.00318887	65.8041	16.0588	4.78723	79.6929	111.162	2.17186	0	12.5851	0.890766	78.0122	47.5779	0.00595283	7.12999	323.492	17.2989
MAP1LC3C	3.04854	1.84359	8.62361	23.302	10.909	8.30381	22.7758	24.6741	80.8743	62.5331	25.5818	0.0191768	8.90487	0.0100489	8.15626	17.9517	18.6734	28.5583	12.1699	0	2.37709	8.45786	0.0113731	4.503	2.62663	0	7.20575	2.66235	4.70947	2.57817	0.82825	13.1149	3.63473	4.90946	0.0166979	8.35248	0	2.03475	2.06643	2.17176	0	0.317577	0.890493	0.00376551	10.9102	0.0058521	5.92774	25.5448	17.3358
EGFR	3797.26	7177.19	10059.5	3838.48	8875.26	6138.79	6584.39	7522.81	6666.78	6198.12	7719.7	6351.41	1361.38	3153.46	4718.18	6250.18	5543.86	5429.46	6542.55	581.34	6838.04	8641.92	1613.87	11366.9	2494.38	5260.4	7057.55	4245.99	18210	14038.7	11543.4	3710.53	14762.1	6108.72	8249.89	8397.72	2057.94	12906	13933.1	8086.68	1496.44	263.672	304.786	7516.32	2637.03	2898.21	9150.89	7844.67	1091.35
IRGM	1.52828	0.846307	3.03935	8.27303	1.50659	0.5437	1.10465	0.00506693	0	0.00277705	0.540764	3.26105	6.41013	1.01211	1.97616	3.53809	2.69665	3.48628	6.61998	2.94454	8.02467	4.20875	5.18245	0.934601	0	19.5844	1.58226	1.30667	3.28199	7.1397	0.828238	0.0146613	5.56825	6.01017	0.0157501	0	4.80045	0.0103954	2.06429	2.16975	5.02524	1.05468	18.1489	2.44043	0.014633	1.52298	2.88616	13.1933	5.38119
[truncated: 378 more columns]
