# Supplementary material for: RAB14 promotes epithelial-mesenchymal transition in bladder cancer through autophagy‑dependent AKT signaling pathway
Source: Cell Death Discov. 2023 Aug 9;9:292. doi: 10.1038/s41420-023-01579-8 (PMC10412633; doi:10.1038/s41420-023-01579-8)
Supplement: Supplementary file 5 — Table S2_1 [file 41420_2023_1579_MOESM5_ESM.xlsx]

## Sheet: Sheet1
Table S2_1 Network analysis of autophagy-related genes.
#node1	node2
BCL2	BID
BCL2	BECN1
BECN1	GABARAPL1
BECN1	ERBB2
BECN1	EGFR
BECN1	ITPR1
BECN1	MAP1LC3C
BECN1	MAP1LC3A
BIRC5	TWIST1
BIRC5	FOS
BIRC5	MYC
CCL2	CXCR4
CCL2	FOS
CDKN1A	CDKN2A
CDKN1A	MYC
CDKN2A	TWIST1
CDKN2A	MYC
CX3CL1	CXCR4
CXCR4	EGFR
EGFR	ITGA3
EGFR	ITGB4
EGFR	GAPDH
EGFR	ERBB2
EGFR	INS
EGFR	FOS
EGFR	NRG2
ERBB2	NRG2
FOS	TWIST1
FOS	IFNB1
FOS	MYC
GABARAPL1	MAP1LC3C
GABARAPL1	MAP1LC3A
GAPDH	SIRT1
GH2	PRL
INS	PRL
INS	RAB27A
INS	NTRK1
ITGA3	RELN
ITGA3	ITGB4
MAP1LC3A	MAP1LC3C
MYC	TWIST1
MYC	TP73
NAMPT	SIRT1
NTRK1	RGS19
RAB3IP	RAB40AL
SIRT1	TP73
RAB14	BECN1
RAB14	TWIST1
RAB14	MAP1LC3B
MAP1LC3B	MAP1LC3A
Autophagy gene
Other gene
