# Supplementary material for: RAB14 promotes epithelial-mesenchymal transition in bladder cancer through autophagy‑dependent AKT signaling pathway
Source: Cell Death Discov. 2023 Aug 9;9:292. doi: 10.1038/s41420-023-01579-8 (PMC10412633; doi:10.1038/s41420-023-01579-8)
Supplement: Supplementary file 6 — Table S2_2 [file 41420_2023_1579_MOESM6_ESM.xlsx]

## Sheet: Sheet1
Table S2_2 Network analysis of autophagy-related genes combining with with 4777 DEGs.
Patyway	gene	Express
PI3K-Akt signaling pathway	FGF3	-6.14449
PI3K-Akt signaling pathway	FGF4	-2.06142
PI3K-Akt signaling pathway	FGF8	-3.9926
PI3K-Akt signaling pathway	FGF9	-2.15049
PI3K-Akt signaling pathway	FGF20	-3.2616
PI3K-Akt signaling pathway	FGF19	-3.7957
PI3K-Akt signaling pathway	FGF23	-3.38562
PI3K-Akt signaling pathway	INS	3.5664
PI3K-Akt signaling pathway	NTRK1	-1.0546
PI3K-Akt signaling pathway	CD19	-1.36562
PI3K-Akt signaling pathway	GH2	-1.19252
PI3K-Akt signaling pathway	PRL	-3.95333
PI3K-Akt signaling pathway	IFNB1	-1.17547
PI3K-Akt signaling pathway	COL2A1	-3.27284
PI3K-Akt signaling pathway	COL9A3	-1.30121
PI3K-Akt signaling pathway	RELN	-3.03859
PI3K-Akt signaling pathway	TNN	-1.85328
PI3K-Akt signaling pathway	IBSP	-1.85565
PI3K-Akt signaling pathway	GNG8	-4.45943
PI3K-Akt signaling pathway	PPP2R2C	1.27847
PI3K-Akt signaling pathway	TCL1A	-2.10733
PI3K-Akt signaling pathway	TCL1B	-4.40745
Calcium signaling pathway	SLC8A3	-1.0522
Calcium signaling pathway	ATP2B3	-2.24435
Calcium signaling pathway	ATP2B2	-1.09349
Calcium signaling pathway	HRC	-1.1573
Calcium signaling pathway	CACNA1E	-3.0135
Calcium signaling pathway	CACNA1G	-1.19882
Calcium signaling pathway	GRIN2C	-1.01079
Calcium signaling pathway	LHCGR	1.06044
Calcium signaling pathway	NTSR1	-1.06634
Calcium signaling pathway	CCKBR	-2.05987
Calcium signaling pathway	NOS1	-1.252
Calcium signaling pathway	PDE1B	-1.15574
MAPK signaling pathway	CACNA1E	-3.0135
MAPK signaling pathway	CACNA1G	-1.19882
MAPK signaling pathway	CACNG2	-2.08364
MAPK signaling pathway	CACNG6	-2.10043
MAPK signaling pathway	CACNG7	-2.4074
MAPK signaling pathway	CACNG8	-1.49091
MAPK signaling pathway	FGF3	-6.14449
MAPK signaling pathway	FGF4	-2.06142
MAPK signaling pathway	FGF8	-3.9926
MAPK signaling pathway	FGF9	-2.15049
MAPK signaling pathway	FGF20	-3.2616
MAPK signaling pathway	FGF19	-3.7957
MAPK signaling pathway	FGF23	-3.38562
MAPK signaling pathway	INS	3.5664
MAPK signaling pathway	NTRK1	-1.0546
MAPK signaling pathway	PLA2G4E	1.48584
mTOR signaling pathway	WNT9B	-1.69967
mTOR signaling pathway	INS	3.5664
Pathway
BCL2	BID
BCL2	BECN1
BECN1	GABARAPL1
BECN1	ERBB2
BECN1	EGFR
BECN1	ITPR1
BECN1	MAP1LC3C
BECN1	MAP1LC3A
BIRC5	TWIST1
BIRC5	FOS
BIRC5	MYC
CCL2	CXCR4
CCL2	FOS
CDKN1A	CDKN2A
CDKN1A	MYC
CDKN2A	TWIST1
CDKN2A	MYC
CX3CL1	CXCR4
CXCR4	EGFR
EGFR	ITGA3
EGFR	ITGB4
EGFR	GAPDH
EGFR	ERBB2
EGFR	INS
EGFR	FOS
EGFR	NRG2
ERBB2	NRG2
FOS	TWIST1
FOS	IFNB1
FOS	MYC
GABARAPL1	MAP1LC3C
GABARAPL1	MAP1LC3A
GAPDH	SIRT1
GH2	PRL
INS	PRL
INS	RAB27A
INS	NTRK1
ITGA3	RELN
ITGA3	ITGB4
MAP1LC3A	MAP1LC3C
MYC	TWIST1
MYC	TP73
NAMPT	SIRT1
NTRK1	RGS19
RAB3IP	RAB40AL
SIRT1	TP73
RAB14	BECN1
RAB14	TWIST1
RAB14	MAP1LC3B
MAP1LC3B	MAP1LC3A
Autophagy gene
Other gene
