# Supplementary material for: RAB14 promotes epithelial-mesenchymal transition in bladder cancer through autophagy‑dependent AKT signaling pathway
Source: Cell Death Discov. 2023 Aug 9;9:292. doi: 10.1038/s41420-023-01579-8 (PMC10412633; doi:10.1038/s41420-023-01579-8)
Supplement: Supplementary file 7 — Table S2_3 [file 41420_2023_1579_MOESM7_ESM.xlsx]

## Sheet: Sheet1
Table S2_3 Identification of a fourteen autophagy-related-gene signature .
Patients	times	status	RAB17	RAB3B	RAB44	FOS	HSPB8	P4HB	RGS19	MYC	GAPDH	DIRAS3	ITGA3	SPHK1	APOL1	IFNG	EGFR	Risk	riskScore
TCGA-ZF-A9RN-01	1.68493	1	1.99404	0.182311	0.190931	5.272	1.16999	9.04979	5.49656	5.9702	10.6067	2.57476	5.11315	3.75026	7.63709	2.6298	4.56847	High_risk	2.9103
TCGA-CF-A1HR-01	1.06575	0	4.08229	0.0343566	0.217231	7.18708	9.17412	9.08304	5.10278	4.27921	10.3346	1.20995	7.83222	3.50139	9.12651	0.08882	4.24517	Low_risk	2.70907
TCGA-XF-A8HH-01	0.156164	1	3.46352	0.486457	0.360758	8.89716	5.20848	9.21744	5.49107	4.5478	9.85992	1.27751	6.56816	3.68872	7.63741	0.160275	4.36164	High_risk	2.89842
TCGA-ZF-AA4W-01	5.0137	0	4.41111	0.272501	0.102188	7.28246	5.84575	7.54032	4.76599	8.162	10.8749	0.543793	6.78688	7.52786	8.37801	0.331361	6.82076	Low_risk	2.6818
TCGA-XF-A9SU-01	0.49863	1	2.91296	0.607105	0.24184	6.80392	5.1549	8.40586	5.99964	4.90285	10.712	1.64372	6.51013	5.29998	8.13288	0.329755	4.01798	Low_risk	2.80549
TCGA-DK-A3IQ-01	1.47671	1	1.27041	1.22663	0.534759	7.56788	6.74064	9.94243	5.16451	3.61175	10.917	3.27868	5.15035	5.95607	7.83047	0.1595	4.67717	High_risk	3.55961
TCGA-FD-A6TK-01	0.90411	0	2.55073	1.62793	0.755828	6.55	5.0305	8.65683	5.8356	6.16988	11.4651	1.10098	8.04004	6.62899	8.06349	2.84571	4.62846	Low_risk	2.70836
TCGA-DK-A1A7-01	1.53425	0	2.69579	0.626486	0.124328	7.4674	3.57398	6.51532	3.71504	3.70723	8.19373	0.216734	5.02849	0.89243	5.13514	0.0301242	2.00551	Low_risk	1.99109
TCGA-CU-A5W6-01	0.153425	1	3.68021	0.227987	0.121811	8.2826	7.93846	9.46258	5.20016	3.92196	11.9227	1.19005	5.73306	3.43639	10.3722	0.207768	4.19892	High_risk	2.86436
TCGA-DK-A3X1-01	5.50411	0	1.33102	0.15004	0.0564448	7.95873	1.37212	8.00275	4.54831	3.40647	9.79663	0.803971	6.88317	2.71923	6.7767	0.0497702	2.89757	Low_risk	2.49505
TCGA-XF-A9ST-01	0.350685	1	3.50574	2.30483	0	6.51207	6.88371	9.98828	5.26565	4.37723	11.5527	1.54617	3.91089	4.1272	3.06762	0.194591	3.12444	High_risk	3.62888
TCGA-CF-A9FM-01	1.09041	0	4.02138	0.279887	0.663663	8.7793	4.24726	8.13203	5.2261	3.47866	11.3966	1.32037	8.31023	1.98109	11.1698	0.349252	4.11478	Low_risk	2.20652
TCGA-BT-A20V-01	0.421918	1	2.46999	0.359971	0.145743	6.40537	5.8481	9.57646	4.81936	5.28986	13.1811	0.955313	7.40441	3.26473	6.86135	1.73829	7.13472	High_risk	3.27738
TCGA-GV-A3QF-01	1.69041	1	3.79778	0.334797	0.231678	9.21716	2.02609	9.71723	4.31253	5.27359	11.3121	0.12499	7.71923	1.93659	8.68376	0	9.83564	High_risk	3.06537
TCGA-DK-A2I4-01	11.8986	0	3.80786	4.25221	0.288299	7.78931	4.67022	8.96066	5.95393	4.90708	11.0322	1.68966	7.80316	5.29324	10.4775	3.9419	5.41316	Low_risk	2.39517
TCGA-DK-A6B2-01	1.30685	0	3.36351	0.625645	0.083792	8.4917	5.94275	9.09062	5.45437	4.34062	10.8232	0.803723	5.45404	4.03647	7.80842	0.65828	5.30913	High_risk	2.92952
TCGA-DK-A1AG-01	1.30137	0	4.62011	0.40621	0.264116	6.99455	4.68524	8.22177	5.58249	5.4727	11.5601	0.778881	8.74533	1.43408	9.528	0.540226	5.11371	Low_risk	2.37862
TCGA-XF-A9SZ-01	2.35342	1	4.50244	0.469886	0.168385	8.70469	3.91724	9.27146	5.44155	4.04829	10.4772	1.32239	3.33345	5.75286	9.78582	0.446574	4.79214	Low_risk	2.81344
TCGA-E7-A519-01	1.39178	0	5.0066	0.78115	0.0751903	6.1166	2.84988	6.29036	4.57679	1.24738	8.87689	1	7.11459	2.49129	10.869	0.0877344	1.47025	Low_risk	1.263
TCGA-2F-A9KO-01	2.01096	1	2.99951	0.559149	0.559247	8.68415	5.94997	8.5959	4.35683	6.84163	10.8475	1.56969	5.86625	3.44387	10.6964	3.2719	3.2991	Low_risk	2.34284
TCGA-ZF-A9R1-01	2.11781	0	3.88159	0.728748	0.130667	5.37167	5.98588	9.38523	5.47004	5.168	11.9799	1.40887	8.22739	3.09945	8.97864	0.0931545	4.61019	High_risk	2.91029
TCGA-4Z-AA7S-01	2.91507	1	3.01357	0.367707	0.329066	10.0835	6.90617	8.87107	4.05988	5.31669	12.1152	0.547549	7.00162	1.66667	9.73114	0.0842004	3.46848	Low_risk	2.66792
TCGA-BL-A13J-01	0.221918	1	1.17681	1.13733	0.647882	9.63214	4.65525	8.63259	4.98273	5.92023	11.1086	1.40994	5.77536	3.45929	8.5872	1.01566	7.42099	High_risk	3.06805
TCGA-DK-A3IK-01	0.4	1	2.81775	0.730922	0.127897	7.06151	4.67208	7.38825	3.8524	3.26902	9.27368	0.592349	5.02338	2.82471	7.19342	0.199248	5.10424	Low_risk	2.34154
TCGA-C4-A0F1-01	0.243836	0	0.115033	0.250962	0.145482	6.87423	4.0869	8.54284	4.53414	5.68666	12.2943	2.64731	8.122	5.01507	6.85255	0.188907	6.61624	High_risk	3.40492
TCGA-DK-A3IS-01	4.18904	0	2.40231	1.52306	0.121015	5.5647	5.76412	8.70145	5.49619	4.85713	11.639	0.295605	7.87114	1.62719	8.77571	0.299714	3.79782	Low_risk	2.61343
TCGA-UY-A9PH-01	4.27671	0	2.87767	0.218347	0.159242	7.77758	2.97436	7.92696	5.18405	4.76928	10.6611	1.26748	4.74793	4.14088	9.77398	1.72212	3.01148	Low_risk	2.28827
TCGA-E5-A4TZ-01	1.27945	1	1.6521	0.701593	0.127765	4.5775	5.5888	9.26353	6.78514	6.77518	10.6319	0.731357	4.2566	3.58685	9.25346	0.246347	6.27311	High_risk	3.15338
TCGA-DK-A3WW-01	1.73425	0	0.555325	0.308128	0.401303	8.12923	1.0165	8.31561	4.71637	8.29289	11.4283	0.415001	8.81802	7.21065	10.1093	3.78308	5.28659	Low_risk	2.44049
TCGA-K4-A5RH-01	0.756164	0	0.403813	0.813607	0.134352	7.3887	6.02392	9.28995	5.99887	5.69599	11.4135	2.57749	8.47207	4.69803	8.53592	4.16883	3.66203	High_risk	2.89383
TCGA-ZF-AA56-01	0.709589	1	2.51013	0.312549	0.715015	8.04169	5.1738	9.70906	5.05892	6.07624	11.7147	0.610133	7.34059	4.28992	9.98343	0.375067	5.67551	High_risk	3.0193
TCGA-UY-A8OB-01	5.77808	0	3.61904	1.65737	0.093425	5.33715	6.77428	9.51232	5.02057	7.38818	12.0232	0	10.0556	6.45673	9.99754	2.47173	6.70113	Low_risk	2.72924
TCGA-YC-A9TC-01	0.0547945	1	5.01937	0.890252	0.0416635	5.69558	1.75151	8.4341	4.23697	7.02018	12.672	3.85251	6.9512	3.11033	5.65394	0.388245	7.28739	High_risk	3.30707
TCGA-CF-A7I0-01	1.00822	0	3.19502	1.88526	0.223793	8.78148	7.44808	8.26564	4.39256	4.85369	10.5164	0.763582	6.78339	1.55041	7.9343	0.19862	3.51942	Low_risk	2.54999
TCGA-K4-A5RJ-01	1.47671	0	0.552771	0.145221	0.032383	5.80486	1.86584	8.86182	6.00532	4.81851	11.3856	1.80727	5.98978	4.34356	9.45574	4.68589	1.94174	Low_risk	2.41874
TCGA-YF-AA3L-01	0.99726	0	4.87551	1.849	0.229342	5.66343	2.03221	8.93956	4.36429	3.73883	9.84778	0.828469	7.6865	2.40002	6.76528	0.138814	2.88938	Low_risk	2.44131
TCGA-CF-A3MI-01	1.0137	0	1.67166	0.0480967	0.17031	7.74122	5.19522	6.0562	5.07383	3.1423	9.0036	0.1129	5.44716	0.872474	7.42252	0.18612	2.41221	Low_risk	1.85439
TCGA-DK-A6B0-01	6.38356	0	4.38252	0.935233	0.113834	10.3635	2.78839	7.57648	5.40068	5.23444	11.4126	0.675726	8.05475	1.12082	11.2816	0.0677764	2.98313	Low_risk	1.99433
TCGA-DK-A6B1-01	5.6137	0	4.35983	3.2867	0.642378	9.34969	7.24324	8.92356	5.02486	2.67371	10.3137	1.39325	5.26577	1.99783	6.30045	0	3.73432	High_risk	2.84618
TCGA-G2-AA3C-01	0.578082	1	2.2135	2.23456	0.132774	3.92323	0.544485	9.10334	6.42086	5.17816	12.0231	2.64344	7.65161	7.53522	8.71411	0.346078	3.83483	High_risk	3.0745
TCGA-XF-AAN3-01	7.19178	0	5.02136	0.542407	0.363115	6.79924	3.8222	9.46185	5.14339	6.13241	12.6938	1.33085	7.61115	4.07532	6.83005	0.253021	5.04816	High_risk	3.13776
TCGA-CU-A0YO-01	0.408219	1	2.13073	0.0754642	0.140779	9.52612	6.05748	8.22259	5.09896	6.37728	10.0378	1.41895	6.9838	1.78371	8.50526	0.388465	5.93451	Low_risk	2.78812
TCGA-BT-A3PJ-01	2.16164	0	3.05212	2.60992	0.130931	7.00523	1.41251	9.94408	4.46684	6.17259	11.3066	0.592254	9.82348	5.63373	8.52352	1.30987	10.5709	High_risk	3.16666
TCGA-CF-A47Y-01	1.02192	0	2.79402	1.48378	0.450274	6.59511	1.17383	6.15468	4.25703	2.7857	9.97871	0.873498	7.02465	0.545968	9.33377	0	2.05238	Low_risk	1.58799
TCGA-FD-A62O-01	0.591781	1	3.86908	0.439783	0.295018	8.14202	6.15248	8.80214	5.61427	5.68179	10.428	0.933119	7.0526	1.40958	9.34985	0	5.33342	Low_risk	2.6873
TCGA-BL-A0C8-01	3.33973	0	3.18948	3.97187	0.155706	6.51735	4.47893	9.56017	3.96061	2.19044	9.01531	0.905479	4.5421	1.64293	7.13052	0.103352	3.84872	Low_risk	2.73067
TCGA-E7-A7DV-01	0.10137	0	2.96756	2.30015	0.0694272	6.022	5.95929	9.25192	6.12778	5.2386	11.7564	0.843099	9.38672	4.81388	8.27033	0.429321	5.17163	High_risk	2.95692
TCGA-DK-A3WY-01	13.6082	0	1.16298	0.123666	0.226015	6.92193	5.85404	8.45752	6.61756	5.5345	10.9273	0.999278	7.12275	4.12334	6.64277	1.53067	4.19443	High_risk	2.92242
TCGA-BT-A20N-01	2.17808	1	0.241718	0.817787	0.154842	7.83818	0.766129	8.94769	5.83669	6.88401	12.3778	0.81032	7.49874	4.71129	4.61292	0.110631	7.26114	High_risk	3.60536
TCGA-G2-A2ES-01	2.75068	1	1.48135	0.322851	0.216734	8.03491	3.30296	8.30002	3.6884	6.19405	11.187	0.194591	6.48851	6.30641	10.7206	1.8828	5.14468	Low_risk	2.4261
TCGA-GC-A3YS-01	2.07671	0	1.87188	1.89519	0.319387	6.17039	4.8293	8.64788	4.95792	6.83581	10.8212	2.10316	7.92476	5.89343	6.42234	0.36793	5.49613	High_risk	3.20166
TCGA-FD-A43X-01	0.30137	0	5.08763	1.71198	0.233152	9.21462	3.5523	8.34564	6.07639	4.86734	10.9491	0.176578	8.73777	1.2787	10.5926	0	3.01578	Low_risk	2.10754
TCGA-XF-A9SM-01	2.87123	0	2.00468	0.901649	0.103531	6.89764	2.70772	8.74659	6.08542	6.8412	11.7155	1.34891	8.22663	6.27826	7.76982	3.67582	5.65139	Low_risk	2.80292
TCGA-DK-A6AV-01	5.34795	0	2.95695	0.579952	0.521553	8.88561	6.1767	9.40211	5.45356	5.62349	11.1338	0.219835	6.59917	3.22395	4.98847	0.430928	5.31119	High_risk	3.25865
TCGA-GU-A42Q-01	0.942466	1	0.772899	2.10846	0.0409625	8.01181	3.17824	8.91675	6.1124	7.28521	12.357	0.621899	7.41391	4.59779	6.24542	0.204141	7.42538	High_risk	3.47266
TCGA-C4-A0F7-01	0.169863	1	0.0371713	0.256769	0.0951818	8.88272	4.30858	8.15427	6.55622	7.43051	11.3235	1.30929	4.65625	2.81582	6.43441	0	5.94195	High_risk	3.35909
TCGA-CF-A47W-01	1.00822	0	3.34683	1.48816	0.120883	6.63777	1.41986	7.34888	4.9617	4.38045	11.0987	0.982729	7.38339	0.822852	9.08553	0.0543623	2.30445	Low_risk	2.05749
TCGA-XF-AAMQ-01	5.96438	0	3.21774	1.02226	0.404903	8.01797	3.98129	8.99955	4.92673	6.10529	11.622	0.498557	7.40687	2.82558	9.7705	2.46511	4.26319	Low_risk	2.46132
TCGA-K4-A3WS-01	2.08493	0	2.71587	0.711935	0.673828	7.40542	6.03479	8.88796	5.66783	5.13941	10.3654	2.36368	4.98688	5.40755	8.53551	1.30521	4.25766	High_risk	2.94312
TCGA-C4-A0EZ-01	0.747945	1	0.451752	5.27002	0.0919367	6.41148	3.76703	8.56053	3.69854	4.40475	11.333	0.62938	4.34072	3.76468	3.7566	0.230818	0.980903	High_risk	3.03748
TCGA-CF-A47S-01	0.912329	0	4.07403	1.79863	0.236095	9.43974	4.78423	7.92404	5.06018	3.96635	11.0016	0.356595	7.46568	1.69929	11.0987	0.202888	4.00398	Low_risk	2.08756
TCGA-ZF-AA5P-01	1.01918	0	1.44079	0.0586628	0.553361	10.0235	8.602	8.63103	3.93568	5.8498	10.0545	2.83889	4.9528	4.8964	6.56274	0.410233	3.81269	High_risk	3.25283
TCGA-XF-A9SX-01	1.96986	1	4.86815	2.0571	0.296663	7.20243	4.89191	8.89019	5.57808	6.32698	10.6107	2.50906	9.21477	6.82356	8.38519	1.60966	4.63272	Low_risk	2.75682
TCGA-FD-A3B8-01	1.05205	0	1.04551	0.332737	0.86584	9.24728	7.72511	9.35708	5.56917	6.40907	11.1743	2.64393	8.66806	5.6946	8.50504	3.17079	5.76725	High_risk	3.15414
TCGA-CF-A27C-01	1.16438	0	3.01141	0.260146	0.0668125	9.14125	4.50289	9.3311	4.57785	4.54673	12.0479	0.400975	6.80108	0.485633	9.75393	0.0589399	4.33954	Low_risk	2.72123
TCGA-XF-A9T4-01	1.35616	1	2.07389	0.165558	0.328262	10.5957	3.28373	9.34697	6.20574	6.28211	12.0171	0.750778	9.28003	5.7928	8.78128	1.21804	5.57771	High_risk	3.03714
TCGA-HQ-A2OF-01	5.33425	0	4.89001	1.49211	0.0282862	9.20499	1.71466	7.8982	2.69688	7.30515	11.095	2.12823	8.9803	1.24714	5.43459	0	5.36687	Low_risk	2.72593
TCGA-DK-AA74-01	4.67945	0	3.07377	0.542109	0.285698	7.60229	4.72036	8.80712	5.70974	5.44121	10.7852	1.49605	7.14397	7.15996	9.55224	1.99436	4.36783	Low_risk	2.66219
TCGA-FD-A3SM-01	1.49863	1	4.54199	0.328147	0.141694	6.03054	5.60423	9.04797	4.60151	3.32347	12.6723	1.26861	8.84486	4.69909	6.24222	0.0728604	4.20006	High_risk	2.94591
TCGA-KQ-A41P-01	2.99726	0	2.81287	0.663663	0.131458	5.96975	3.50677	7.8302	5.16222	4.43413	10.03	0.347779	6.46817	3.43425	5.77792	0.274649	2.52604	Low_risk	2.4784
TCGA-C4-A0F6-01	1.91781	0	2.85561	0.779722	0.267596	8.15628	2.27014	8.89913	5.10544	4.74134	10.8406	0.461005	5.24864	2.3081	5.7349	0.483468	4.85221	High_risk	2.94451
TCGA-FD-A3B5-01	0.745205	1	1.37535	0.522658	0.277985	8.68132	6.15869	9.17419	5.517	6.15836	11.7582	1.79822	8.06583	4.30948	6.97199	0.0586628	7.20239	High_risk	3.48532
TCGA-4Z-AA80-01	0.0520548	1	3.99413	1.73782	0.121546	9.6103	5.87692	8.86914	3.09084	6.12689	11.1282	0.185232	5.89993	2.17536	9.21363	0.207268	5.24045	Low_risk	2.64349
TCGA-FD-A3B6-01	2.75342	1	3.74518	2.59221	0.0450235	7.80978	2.06702	9.31905	6.5984	6.63653	12.1651	3.56731	9.17636	6.06492	7.54421	3.55746	8.77359	High_risk	3.26251
TCGA-4Z-AA87-01	3.98356	0	2.46501	0.329755	0	8.12975	1.86418	9.19425	4.30252	7.3101	10.5381	0.346531	4.79324	3.22511	6.86686	1.83677	3.42702	Low_risk	2.81226
TCGA-DK-A1A6-01	5.53425	0	2.81244	0.731096	0.0571383	6.55847	6.32211	9.51825	6.72063	4.74579	11.8246	0.258217	3.59652	3.76426	7.89703	1.869	2.42204	High_risk	2.90393
TCGA-DK-A1AD-01	9.36986	0	2.05672	0.078883	0.0423642	6.72106	4.06463	8.45969	3.59046	5.52571	9.95161	1.47197	5.12678	1.52401	7.75461	0.315334	3.83106	Low_risk	2.69616
TCGA-FD-A5BS-01	4.49041	0	1.26213	0.451541	0.133432	7.15848	4.45658	7.52486	5.22962	3.72671	10.2042	0.726744	3.77338	5.42919	7.78373	3.69305	1.89122	Low_risk	2.17147
TCGA-2F-A9KW-01	0.69589	1	4.17297	0.227741	0.082975	9.20818	7.84556	9.1898	4.25026	4.90739	11.2781	0.453333	3.95754	2.73823	5.96862	0	5.03313	High_risk	3.14107
TCGA-DK-AA6T-01	1.56712	0	1.56047	0.233029	0.0427844	3.32207	2.2545	6.49733	7.12154	5.13858	11.4993	1.39204	3.18449	1.74966	5.3732	1.51101	1.31817	Low_risk	2.41326
TCGA-4Z-AA84-01	1.26027	0	2.7626	0.0908534	0.0233263	8.37478	4.52696	8.40113	5.21771	8.88029	11.0941	0.490981	5.51454	4.85064	6.78646	0.156138	4.35686	High_risk	3.0371
TCGA-FJ-A3Z9-01	1.05479	1	2.18371	2.16153	0.0699771	8.94035	3.1544	8.13196	4.27881	4.49251	11.3676	0.726395	6.72912	1.20827	8.91298	0	4.54781	Low_risk	2.52902
TCGA-CU-A0YR-01	1.26027	1	2.09862	1.72067	0.111699	8.27847	8.73059	8.34069	5.41205	6.03871	11.0431	0.181166	4.56438	3.62258	8.4612	1.5201	3.59603	Low_risk	2.67991
TCGA-FD-A3B3-01	2.66849	1	0.163628	0.784336	0.364797	8.34397	4.17586	8.24212	4.84966	7.61749	11.5134	1.71035	7.0955	6.35906	7.63203	2.94073	6.15927	High_risk	2.99916
TCGA-FD-A43N-01	1.91507	0	3.65336	0.31545	0.0568609	8.95374	4.97179	8.59498	4.25229	5.605	10.5088	0.791439	5.6105	3.86326	7.11308	0.27739	4.62981	Low_risk	2.80938
TCGA-BL-A13I-01	0.610959	1	0.125122	1.99689	1.12026	8.58715	4.80456	8.29483	6.40021	6.3162	10.9072	1.4409	5.87296	3.71223	6.50701	1.53451	4.99114	High_risk	3.0937
TCGA-KQ-A41S-01	0.0958904	0	3.38586	0.195474	0.144699	10.3778	4.88464	9.23345	5.23051	4.88495	9.86978	2.43693	4.58172	3.82595	7.11183	0.94703	2.38783	High_risk	2.97466
TCGA-4Z-AA86-01	0.852055	1	1.33445	1.55149	0.383276	7.26515	3.42904	8.53063	5.57782	6.34312	11.8356	1.12347	7.86544	7.42237	7.9718	3.62449	9.23366	High_risk	2.9803
TCGA-E7-A5KF-01	0.0547945	0	3.84658	2.60039	0.263034	11.5193	3.44221	8.8768	5.49148	4.16613	11.8031	0.465713	7.25905	0.470615	9.81236	0.0821576	5.05722	Low_risk	2.5816
TCGA-XF-AAN7-01	1.54795	1	0.678523	1.75215	0	8.82083	5.75919	9.61576	4.24121	6.38765	12.0001	2.25565	4.20006	2.50693	6.13449	0.187641	5.88388	High_risk	3.72338
TCGA-DK-AA6M-01	4.33425	0	3.44436	1.28096	0.364797	6.6666	5.16921	9.06884	5.84763	7.21331	11.2697	0.885262	8.98111	6.75638	6.94487	1.28285	5.34595	High_risk	3.01921
TCGA-CU-A3YL-01	2.48219	0	5.36278	1.3232	0.210638	7.34655	7.94987	8.41805	4.48963	5.06324	9.38394	0.601697	7.86098	2.18628	8.07238	0.500598	1.146	Low_risk	2.16306
TCGA-ZF-A9RD-01	1.11781	1	1.14365	0.171463	0.598079	10.0943	3.10256	8.41947	5.12986	6.62424	11.7494	0.925392	6.86506	5.23716	9.11466	3.16798	5.9393	Low_risk	2.70705
TCGA-C4-A0F0-01	0.161644	0	0.361993	2.57546	0.03492	3.86184	2.9299	8.78832	5.66824	7.08838	12.2235	0.860446	8.92564	7.92997	4.53788	1.30229	5.86313	High_risk	3.38942
TCGA-FD-A3SR-01	1.64932	1	4.22004	0.831553	0.356031	7.32923	6.00363	10.3366	4.87293	3.66083	9.86085	2.57185	4.4136	3.8366	6.8012	0.50782	8.32524	High_risk	3.52379
TCGA-DK-A6B5-01	4.22466	0	3.91287	0.519743	0.342555	8.51643	6.49118	9.36237	5.44912	4.8657	10.4352	0.455544	7.22339	4.70552	7.74751	0.817951	4.81961	High_risk	2.84897
TCGA-HQ-A5ND-01	0.750685	1	1.3484	0.190046	0.0807941	6.76938	3.43289	9.43848	4.15541	5.80452	12.5799	0.640528	9.6467	3.50285	9.01966	1.49764	6.18573	High_risk	2.91658
TCGA-DK-AA76-01	1.00274	0	3.87998	0.552967	0.671112	6.32082	2.0842	9.32325	4.44169	5.25342	9.54793	0.616828	7.50121	1.4703	6.6944	0	3.79282	Low_risk	2.6853
TCGA-CF-A47V-01	1.03836	0	3.69233	0.299362	0.547252	10.0931	5.001	7.14797	4.78384	2.93025	10.5711	1.21661	7.52169	1.41305	9.74078	0.0546401	4.09381	Low_risk	2.07046
TCGA-E7-A3Y1-01	0.446575	0	0.521754	0.0226164	0.0669502	9.95067	2.12042	7.00645	2.55201	4.18018	10.9322	0.879314	6.07002	0.64284	7.7374	0	3.25178	Low_risk	2.30676
TCGA-ZF-AA53-01	4.82466	0	1.657	0.334111	0.194087	6.40715	3.25043	9.05971	5.20426	6.08276	11.0944	1.19099	8.45617	6.3709	7.93337	1.93444	4.71853	High_risk	2.87513
TCGA-ZF-A9R7-01	1.82192	0	4.70064	0.0475384	0.784839	10.6274	5.81468	7.55178	4.75136	2.75005	9.55494	0.115699	6.57275	2.89325	7.8129	4.09004	3.50927	Low_risk	1.75093
TCGA-GV-A40G-01	1.58904	0	3.50122	0.906583	0.193835	5.79644	5.66709	8.54411	4.78533	1.7629	11.0598	0.630405	7.04347	3.94491	7.3719	0	3.47162	Low_risk	2.55967
TCGA-4Z-AA7M-01	1.35616	0	4.01221	0.730662	0.028852	6.76162	1.57003	8.55954	6.1542	2.79244	10.4323	0.417596	5.49933	3.24053	8.23853	0.191563	6.04804	Low_risk	2.57889
TCGA-BT-A2LD-01	1.70685	1	1.23677	1.73816	0.138945	9.28719	5.84793	9.3574	5.37205	4.28468	11.6607	0.356369	6.90171	5.37504	7.12492	0.0831112	7.99816	High_risk	3.39223
TCGA-4Z-AA82-01	4.26301	1	3.79835	0.377957	0.260267	8.34431	6.47641	10.126	5.2363	6.46626	11.2842	0.571143	7.74352	5.19488	7.47259	0.250598	6.68733	High_risk	3.34629
TCGA-FD-A62P-01	0.523288	1	1.61292	0.29725	0.268075	8.24312	7.44414	9.32314	5.43336	6.75439	11.6064	1.45207	5.03087	4.52348	6.47693	1.95308	5.2596	High_risk	3.36038
TCGA-DK-AA6U-01	1.58356	0	4.65817	1.06647	0.152897	4.52145	3.18479	9.76321	6.15781	5.82612	10.3853	1.78228	7.04937	3.49427	8.78362	0.426533	4.76331	High_risk	2.90786
TCGA-FD-A3N6-01	2.33151	0	0.32987	0.229342	0.377068	8.46377	6.63309	8.15714	4.58146	8.55198	11.765	0.390007	6.81937	5.31098	7.45067	1.49467	6.60932	High_risk	3.08588
TCGA-2F-A9KR-01	8.72055	1	4.663	0.482125	0.0760117	8.1164	5.07173	8.346	5.209	3.51194	11.4393	1.71686	7.96939	3.46443	10.682	0.172359	5.12634	Low_risk	2.43257
TCGA-CF-A3MF-01	1.04932	0	3.11696	1.11676	0.0746424	4.40758	3.77368	4.91458	2.11083	1.50213	7.02724	0.151079	5.42673	1.99215	7.8245	0.0333701	2.08284	Low_risk	1.08652
TCGA-CU-A3KJ-01	1.53973	0	2.497	0.47747	0.0893626	9.77631	1.55719	9.42992	4.97337	7.5491	12.3634	0.830012	8.6547	3.10062	5.43687	0.566961	7.19149	High_risk	3.41806
TCGA-FD-A6TC-01	0.512329	0	3.41404	0.784839	0.154842	9.51544	7.38773	9.66535	5.49272	4.98428	11.9113	1.56155	7.09665	5.60347	10.768	0.0798389	4.64215	High_risk	3.03644
TCGA-XF-A8HB-01	3.75342	0	3.96104	0.0177794	0.0870554	8.57092	1.40218	8.55818	5.41844	5.90234	11.3323	0.208143	7.45093	4.76634	7.29574	0	4.6491	Low_risk	2.7385
TCGA-XF-AAN1-01	2.57808	1	3.58992	1.49636	0.158078	6.68606	4.73707	8.33088	5.64727	5.30029	11.9193	0.194591	8.60874	0.796598	10.0672	0.315334	3.70417	Low_risk	2.31245
TCGA-FJ-A871-01	0.745205	1	0.745022	5.13875	0.147958	3.66794	3.71621	9.43721	6.03884	6.6552	12.0794	0.534858	4.32613	5.8254	5.10725	0.148609	3.22826	High_risk	3.48865
TCGA-UY-A9PA-01	2.93699	0	3.3223	0.162468	0.162468	11.7429	5.09886	8.51734	5.25214	6.4937	11.2056	0.801986	8.91679	3.484	10.8967	1.55041	5.74213	Low_risk	2.47558
TCGA-E7-A4IJ-01	1.84658	1	3.79538	0.679424	0.0506062	8.60447	1.38692	8.88363	5.46581	3.71187	10.5291	0.333424	6.10399	1.91636	7.79222	1.86378	3.05795	Low_risk	2.36424
TCGA-XF-AAMZ-01	3.69315	1	4.07332	0.748633	0.278936	8.05708	4.98926	8.73086	6.34625	5.85606	11.4863	0.250962	7.09232	2.5407	6.7995	0.146786	2.61393	Low_risk	2.75132
TCGA-XF-AAMR-01	7.64384	0	4.54647	0.255803	0.713256	9.67994	8.78054	8.93527	4.63892	4.97126	10.7256	2.78578	8.50568	3.25029	8.40099	0.119688	5.28702	High_risk	2.95256
TCGA-BT-A42E-01	3.03562	0	0.49416	0.405121	0.175045	9.79204	5.58705	7.28176	5.07412	6.37613	11.0491	0.342782	6.83907	5.16457	9.53952	1.90993	5.5726	Low_risk	2.45376
TCGA-K4-A6FZ-01	0.150685	0	3.31833	0.372172	0.428142	7.90999	4.47753	8.55103	5.39917	6.75023	11.4898	0.590147	9.03771	5.0206	10.3058	0.70496	6.11958	Low_risk	2.62215
TCGA-DK-A1AF-01	1.46849	0	2.56601	1.51662	0.766468	10.294	6.58221	8.99656	5.14826	5.94255	10.9831	4.21423	6.93658	5.73342	8.67055	1.25042	5.12164	High_risk	3.25536
TCGA-FD-A6TB-01	1.56712	0	2.83889	0.453965	0.469573	8.6239	5.86404	9.24408	5.72583	5.6213	10.7831	3.24146	7.12137	4.56181	7.15873	1.92979	5.37394	High_risk	3.2092
TCGA-GU-AATO-01	0.887671	1	4.00758	0.113434	0.2929	7.78466	6.87781	8.56604	5.19485	3.60189	11.7919	1.13159	6.52894	4.84049	6.62816	0.51783	2.01057	Low_risk	2.74681
TCGA-BT-A20U-01	1.24658	1	3.76251	1.48826	0.114367	7.91175	3.98936	9.06957	4.58765	6.47491	12.0036	0.848237	6.23919	4.49255	7.18385	0.569102	4.45894	High_risk	2.99478
TCGA-DK-A1AA-01	1.58356	0	3.37224	0.351854	0.218347	9.76927	6.50369	8.47496	5.06721	5.60076	11.6327	0.546857	8.45111	1.31371	10.9061	0.113834	4.47054	Low_risk	2.44946
TCGA-GV-A3JW-01	1.77808	0	3.13885	1.74145	0.221568	6.31301	5.65844	9.42964	4.04148	5.6169	8.82569	1.0077	4.19488	1.7019	8.7118	0	7.12241	High_risk	2.93823
TCGA-FD-A5BZ-01	2.28767	1	2.44435	1.10232	0.627233	7.94955	5.71292	9.84102	5.66466	4.7703	10.8336	2.34341	7.37495	5.63083	8.06348	0	5.48554	High_risk	3.36771
TCGA-ZF-A9R9-01	2.36712	1	1.96225	0.61551	0.425674	5.8657	6.37772	7.23585	3.24683	3.46982	8.81173	1.33337	4.35871	3.65039	6.08299	0.144046	2.90008	Low_risk	2.42372
TCGA-G2-AA3F-01	2.44658	0	3.96783	0.675093	0.0946415	5.28508	5.0228	9.10837	4.95149	4.71814	10.5633	0.259905	3.94041	2.9857	5.71545	0.0672257	5.15403	High_risk	3.00957
TCGA-ZF-AA5H-01	2.45753	0	2.08583	2.73044	0.218223	4.03205	2.66476	9.88305	5.36713	5.56075	12.156	0.497944	9.70917	6.41098	8.31504	1.82518	7.44932	High_risk	3.07865
TCGA-XF-A8HD-01	8.12055	0	4.43511	0.279531	0.102994	8.66611	2.1149	8.14659	5.89022	5.19332	10.922	0.206518	8.36408	4.24847	9.77948	3.6238	5.21349	Low_risk	2.01776
TCGA-FD-A6TH-01	0.358904	1	2.59103	0.804962	0.054779	8.58725	3.70707	9.75856	5.76734	6.07115	12.3151	0.487178	6.72277	4.65858	6.84413	0.294665	5.33774	High_risk	3.34961
TCGA-4Z-AA7O-01	1.40274	0	1.84201	0.838831	0.274291	8.77386	1.91246	8.49687	4.2569	3.50962	10.9277	0.334797	6.56638	2.79023	9.54398	0.968939	4.5364	Low_risk	2.4046
TCGA-DK-A6B6-01	3.05479	0	3.18804	0.181039	0.111432	6.14234	0.687956	9.00916	4.77063	2.75324	9.73843	0.848638	4.6746	0.993421	9.97196	2.22336	2.28653	Low_risk	2.08596
TCGA-E7-A6MF-01	2.05479	0	3.57805	3.09285	0.368712	6.70429	6.41623	8.17604	4.54256	5.65722	10.3274	2.68894	7.18706	1.68244	8.89324	0.184725	6.30553	Low_risk	2.74181
TCGA-DK-AA6W-01	1.13699	1	0.360196	2.5298	0.136323	4.37225	2.85716	9.01641	5.08938	6.38984	11.4795	2.59106	3.66013	4.7036	4.13729	0.573278	4.13949	High_risk	3.62423
TCGA-GC-A3BM-01	1.78356	1	2.59534	0.831877	0.184852	11.7052	5.99972	8.73393	5.51539	6.31962	11.7424	0.475707	8.87425	2.5551	9.48979	0.783247	6.46807	Low_risk	2.80824
TCGA-GU-A42P-01	0.909589	1	4.33822	1.51803	0.0969365	9.35915	3.16142	9.56005	5.04994	3.64034	10.708	1.34511	4.74729	2.18641	6.72875	0	6.6122	High_risk	3.14497
TCGA-GV-A3QI-01	3.0411	0	4.27539	2.6393	0.146525	8.8766	2.77526	9.49884	4.92455	4.92655	12.1404	0.502331	6.06845	3.26769	10.1732	0.129613	5.95803	High_risk	2.81991
TCGA-XF-A9T3-01	0.186301	0	3.91347	1.36687	0.362778	7.95854	6.3903	9.10721	5.24041	6.08234	10.7913	2.19096	8.85378	5.82244	7.58103	1.51984	5.55244	High_risk	2.98421
TCGA-E7-A8O7-01	1.27671	0	4.5871	2.49779	0.278698	7.34479	5.37659	8.52295	5.1507	5.2789	10.9563	0.850399	8.03804	1.55587	10.6614	0.409255	5.27868	Low_risk	2.35454
TCGA-DK-AA77-01	1.69315	0	2.66296	2.13917	0.135009	9.7759	4.74525	9.29004	5.27525	5.87275	12.1035	1.09855	8.06575	2.20558	11.6777	1.40887	4.32392	Low_risk	2.6039
TCGA-XF-AAML-01	0.635616	1	3.84261	3.38463	0.139731	7.74808	0.65471	9.96478	5.66374	3.3552	11.4884	2.19925	5.8399	2.40988	8.89036	0.851599	3.60997	High_risk	2.89639
TCGA-2F-A9KQ-01	7.90685	0	2.94073	1.26622	0.279412	8.95515	5.11409	9.07726	4.14281	2.84691	11.2351	0.530271	7.46693	2.57202	10.033	0	4.38557	Low_risk	2.55132
TCGA-CF-A3MH-01	1.09041	0	3.47645	0.330329	0.167486	10.5035	6.37104	8.76024	4.85862	3.95551	12.4167	0.527971	8.10005	1.57289	8.49655	0.109294	4.11864	Low_risk	2.7024
TCGA-XF-A8HC-01	0.547945	1	3.30106	2.87941	0.310573	7.20723	2.41862	8.47172	3.94275	0.944559	9.68751	0.864176	5.72204	1.53754	8.26903	0	3.83869	Low_risk	2.29448
TCGA-ZF-AA4T-01	1.6411	1	3.89687	1.19308	0.078883	7.32835	0.831877	9.18063	6.0247	2.66557	10.4303	0.663754	4.95281	2.68699	7.60255	0	2.67978	Low_risk	2.6334
TCGA-FD-A6TI-01	0.805479	1	3.78825	0.145873	0.131985	11.0771	6.52819	9.45914	4.04746	6.35826	10.6633	1.42299	7.18459	2.36664	6.55875	0.201257	5.74224	High_risk	3.19441
TCGA-H4-A2HO-01	0.126027	0	3.34207	2.52705	0.156655	9.84838	4.34051	8.59905	3.72258	2.05266	8.8738	0.926303	3.75074	1.01428	9.274	0.123799	3.95853	Low_risk	2.3384
TCGA-CF-A47X-01	1.05205	0	2.76322	1.5142	0.108357	8.76429	3.2035	7.92532	4.85528	5.47486	10.0144	0.238909	6.30712	0.679514	6.95561	0.12618	2.01107	Low_risk	2.37201
TCGA-XF-A9SP-01	1.24384	1	2.76941	0.379399	0.597889	8.47102	6.14276	8.61036	5.23513	5.23728	9.53335	1.61819	6.09221	4.31968	6.25211	0.0768327	5.50179	High_risk	3.05754
TCGA-K4-A4AC-01	0.761644	1	0.304978	0.805953	0.839476	7.29219	3.06076	8.50116	5.25725	7.69293	11.6558	0.988776	8.92635	5.20562	9.8258	1.31075	5.94222	High_risk	2.83721
TCGA-BL-A5ZZ-01	1.03288	0	0.81975	3.25316	0.343919	8.96582	6.41816	9.13197	5.23979	6.57027	11.5754	5.00491	6.39723	6.79848	5.94362	0.152378	4.48733	High_risk	3.87531
TCGA-S5-AA26-01	1.37808	0	2.53941	0.146003	0.457227	8.90266	2.53468	7.54354	3.979	4.08505	11.281	2.94825	6.12782	1.95509	6.94742	0.0874628	3.93136	Low_risk	2.71352
TCGA-E7-A677-01	2.24658	0	3.93373	0.139077	1.14006	9.27084	4.65878	9.03438	4.39645	5.28144	11.7307	1.85567	8.97166	2.73877	10.5085	1.10266	6.44496	Low_risk	2.67759
TCGA-DK-A1AC-01	10.9068	0	3.36829	2.60428	0.0378742	6.81536	4.44581	9.20564	3.89975	2.92014	10.6408	1.01728	5.40408	2.95032	8.25941	1.11816	1.4204	Low_risk	2.47244
TCGA-GU-A766-01	1.31507	0	3.28119	1.6045	0.377068	6.5859	5.17625	8.47488	5.87083	7.77275	10.8274	0.537644	8.72327	5.41477	11.014	5.80157	6.18168	Low_risk	2.09085
TCGA-DK-A2HX-01	3.89041	1	3.34152	0.421264	0.689836	5.7049	8.44583	9.19207	5.02857	3.48131	10.1754	3.25819	7.32359	4.46991	7.96598	0.126709	5.45189	High_risk	3.11579
TCGA-UY-A8OC-01	0.252055	1	3.02315	0.41684	0.15017	6.57952	3.38339	8.6691	5.40147	5.22282	12.2807	1.79481	8.77434	7.29966	5.01419	0.0899049	5.0721	High_risk	3.26838
TCGA-FD-A5BR-01	2.2274	0	3.12734	0.0650208	0.334797	9.46191	4.77158	8.43699	4.93038	8.20304	9.77735	1.3589	6.70456	4.24826	6.62281	0.216734	5.27463	High_risk	3.00201
TCGA-DK-AA6S-01	13.8356	0	3.51127	1.18625	0.125254	5.12527	4.38643	8.36674	4.94809	2.77583	10.1569	1.95077	6.85056	5.45617	9.0937	2.43357	3.50816	Low_risk	2.27223
TCGA-4Z-AA7Q-01	1.39726	1	2.24181	0.349479	0.157561	6.97149	4.75835	9.59793	4.74007	5.29832	9.84861	2.52812	5.55153	2.68408	8.08503	2.10373	4.79539	High_risk	2.98363
TCGA-HQ-A2OE-01	3.21644	0	3.34741	2.77535	0.0411028	6.94445	8.85392	9.25633	3.8433	3.99043	11.7901	0.696706	5.39049	1.25924	10.0891	0.0480967	5.85022	Low_risk	2.80899
TCGA-XF-AAMX-01	0.564384	1	4.26174	3.4531	0.0571383	7.29294	2.57875	11.5379	5.64656	5.41403	10.734	0.22404	3.72373	3.48932	5.93244	0.278817	1.93584	High_risk	3.41681
TCGA-LT-A5Z6-01	1.29863	0	3.80852	1.37128	0.293959	6.69895	3.77918	8.65649	3.92324	1.69368	10.398	0.620023	5.35589	3.10657	6.41449	1.57875	3.01557	Low_risk	2.40059
TCGA-YC-A89H-01	1.56986	0	1.82749	0.676177	0.12499	9.64806	5.97588	8.68669	6.2123	5.76855	11.5517	0.358509	6.50638	4.42164	4.97097	1.18441	5.29642	High_risk	3.20544
TCGA-E7-A8O8-01	0.0356164	0	1.10548	0.899253	0.0152121	6.71728	1.68773	6.61904	4.50721	3.76957	10.5973	0.031254	6.16914	1.07683	6.16138	0.333195	1.82481	Low_risk	2.10093
TCGA-GC-A3OO-01	1.31781	0	2.39758	0.403595	0.628447	7.90444	6.50247	8.6417	4.14704	4.84795	11.7169	2.41126	7.82837	4.01802	7.68673	0.0866479	4.74256	High_risk	3.03983
TCGA-DK-AA75-01	0.931507	1	3.99836	0.505078	0.102994	7.02661	4.29913	8.55549	4.48165	4.21545	10.757	1.1238	5.0496	2.04135	6.42166	0.684549	1.20752	Low_risk	2.549
TCGA-BT-A2LB-01	1.34795	1	3.58541	0.822037	0.206143	9.82256	4.05549	8.96276	5.40148	5.47277	10.9415	0.755058	7.1089	5.01573	7.81157	0.272382	4.52204	High_risk	2.87331
TCGA-ZF-AA54-01	1.61644	1	0.32458	2.85945	0.129613	5.60547	3.34588	9.30413	5.53925	6.45813	12.4989	3.81669	7.78799	7.31879	7.06105	0.869082	3.14884	High_risk	3.53465
TCGA-FT-A3EE-01	0.271233	1	2.25111	2.35434	0.0874628	9.16315	5.33184	8.78037	4.78353	6.97063	11.0667	0.33308	7.92565	4.29291	8.91852	0	8.02339	High_risk	3.01168
TCGA-FJ-A3ZF-01	1.43562	0	4.03622	1.43034	0.0370307	4.58496	2.83425	9.35028	3.83038	3.40656	10.0382	0.344488	3.67447	2.90829	6.34612	0.0432045	4.72048	High_risk	2.81959
TCGA-DK-A3X2-01	1.49863	1	2.24881	2.0655	0.0959919	6.13209	5.91755	9.53279	5.67475	7.17141	12.4118	1.40272	4.404	5.86646	6.93301	0.164658	6.10588	High_risk	3.61751
TCGA-XF-AAME-01	7.74795	1	1.67288	0.550507	1.70008	9.14391	6.79446	8.70724	5.22309	6.62502	10.2465	2.57913	6.56891	5.34219	7.07218	0.244887	4.71177	High_risk	3.2516
TCGA-ZF-AA4R-01	2.83836	1	3.81148	1.94092	0.428035	8.35168	4.29658	9.04047	4.80164	4.6168	10.5258	2.48419	5.77853	5.40066	7.52376	1.03766	4.56225	High_risk	2.95786
TCGA-GV-A3JZ-01	1.65205	0	4.18163	1.60838	0.0990932	6.81291	2.90047	9.05489	5.61413	3.87786	10.9783	0.689389	6.44133	3.18372	7.83772	0.652509	3.17377	Low_risk	2.6002
TCGA-DK-A2I2-01	0.649315	1	3.19595	2.70166	0.318924	5.17582	1.67374	8.43521	5.80847	6.91592	11.2051	1.02034	8.58818	6.59649	6.30908	1.0784	6.43167	High_risk	2.93187
TCGA-K4-A83P-01	1.35616	0	2.02414	0.45038	0.521453	9.30392	7.08002	7.8973	5.57542	6.08395	10.0257	1.33113	4.47279	4.45171	6.20614	0.911193	2.84683	High_risk	2.84605
TCGA-4Z-AA7Y-01	4.16986	0	2.88518	1.47503	6.48254	11.5395	6.81968	9.5972	4.01831	5.0979	13.0893	1.13251	8.46375	2.75326	6.23285	0	4.88472	High_risk	3.31679
TCGA-E7-A7XN-01	1.1726	0	1.39265	0.0472592	0.282973	7.93583	5.01918	8.85578	5.32713	7.37018	11.1298	0.272501	8.93675	4.50711	12.083	4.59808	5.53608	Low_risk	2.24019
TCGA-2F-A9KP-01	0.99726	1	2.65159	0.856149	0.163241	9.70199	6.58414	8.85144	5.34287	6.20436	11.4037	0.682483	6.85949	2.72188	6.82349	0.0843364	5.48733	High_risk	3.11385
TCGA-UY-A78M-01	1.89041	1	2.18694	0.713168	0.165558	5.90923	4.11757	9.07041	5.66346	5.59546	10.9697	0.325156	6.94847	5.67093	4.42413	0.251083	3.91536	High_risk	3.19611
TCGA-FD-A6TD-01	1.05753	1	3.62304	0.851439	0.14483	7.88577	5.72419	9.00023	5.92541	7.60567	11.8776	0.932968	8.64979	5.923	8.88042	1.7373	5.74897	High_risk	2.89073
TCGA-BT-A20Q-01	1.62466	1	2.60433	0.595122	0.168385	7.3118	7.44165	9.05055	5.19597	4.1948	10.7842	0.998051	8.61089	3.74621	7.86208	1.91686	4.08979	Low_risk	2.68413
TCGA-ZF-AA51-01	4.69589	0	2.7151	0.366028	0.0492125	7.2613	1.98859	7.99247	5.38688	4.08673	10.135	0.656634	5.44265	2.7041	7.12617	1.43664	6.15893	Low_risk	2.54091
TCGA-GU-A42R-01	1.58082	1	3.78702	0.919912	0.0597706	7.80453	3.7902	8.91395	5.23824	4.53192	10.4485	0.337426	7.32181	3.60186	9.18931	0.199876	4.02114	Low_risk	2.5169
TCGA-PQ-A6FI-01	1.01918	0	0.656908	0.372841	0.138945	6.77179	2.76929	8.72544	5.65685	7.88049	12.1957	0.366252	9.67729	4.10134	9.82641	1.3027	6.19045	High_risk	2.82288
TCGA-ZF-AA4X-01	5.6	0	4.0196	3.2343	0.184725	5.61948	5.22729	8.91708	5.06922	1.72172	10.6527	1.81705	5.98266	4.28763	9.46683	0.0750534	4.00356	Low_risk	2.58693
TCGA-FD-A5BU-01	1.61096	0	0.0706641	0.631337	0.153546	7.81511	5.58437	8.5947	5.05992	6.65965	11.1632	1.08984	7.43137	6.38019	8.38757	0.84004	5.70078	High_risk	3.08883
TCGA-CF-A8HX-01	0.945205	0	3.14773	0.612022	0.160275	4.51745	5.04646	6.11051	4.45451	1.08304	9.09866	0.428571	6.157	2.3062	9.29085	0	2.84105	Low_risk	1.55318
TCGA-XF-A9SK-01	1.33151	1	4.43787	0.870266	0.351741	6.6737	5.04493	9.07314	5.76828	3.34748	10.2966	1.5692	7.0034	5.29163	9.06637	0.636729	7.40761	High_risk	2.81864
TCGA-GD-A3OS-01	1.74795	0	2.04201	3.14579	0.0718999	6.19478	4.30189	8.89256	5.87476	4.85428	9.967	2.07427	5.23477	5.12675	6.58284	0.489646	4.4096	High_risk	3.11076
TCGA-FD-A6TG-01	0.254795	1	2.55535	0.161307	0.411101	7.19547	7.27143	9.53022	5.36697	4.37487	10.3061	2.33142	5.93166	3.55017	5.81044	0.440208	3.90233	High_risk	3.30249
TCGA-4Z-AA7N-01	3.74521	1	2.00576	0.219958	1.40964	9.80682	6.27929	8.13596	5.72971	7.04641	9.59723	1.89476	5.68726	4.0445	6.65896	1.15484	3.96795	High_risk	2.9172
TCGA-GV-A3QK-01	2.27945	0	2.80072	0.679604	0.117429	8.76697	3.0442	8.19279	4.34325	3.38015	10.5841	0.397474	5.5287	1.42884	10.4365	1.11283	2.61162	Low_risk	2.07408
TCGA-K4-A5RI-01	0.975342	1	3.78251	0.246834	0.44615	7.01175	5.41649	9.17186	5.2406	6.76194	12.358	1.99233	7.28373	4.51175	8.59119	0	5.10218	High_risk	3.15136
TCGA-GV-A40E-01	0.715068	1	3.91316	1.68028	0.361881	5.12741	5.90366	9.50018	5.33574	7.31984	11.3749	0.699285	9.12155	5.91884	12.0104	2.1643	5.92438	Low_risk	2.55284
TCGA-FD-A43Y-01	1.29863	1	2.65242	0.634222	0.193078	6.0986	5.01906	8.74045	5.23239	6.33229	10.8793	0.983824	9.50696	6.64036	7.97209	0.517628	5.78357	High_risk	2.89609
TCGA-DK-A3IV-01	0.805479	1	3.85758	1.02772	0.35727	6.01027	5.63853	8.86567	5.3585	2.662	10.3862	1.71523	7.13906	3.00628	5.80097	1.23131	5.61172	High_risk	2.85002
TCGA-G2-A2EL-01	2.24384	1	0.74123	6.10843	0.0531113	3.549	1.39884	8.20377	2.37239	0.849679	12.977	3.91111	2.33945	1.74028	3.73307	0.944184	3.68465	High_risk	3.21264
TCGA-E7-A541-01	2.13151	1	3.7259	0.260748	0.346872	6.04006	1.52542	9.28019	6.03641	4.14796	10.5585	1.06661	8.01773	4.65133	10.2195	2.11942	4.18833	Low_risk	2.3893
TCGA-XF-AAN2-01	5.12055	1	3.6251	1.78885	0.117296	7.51632	4.15547	9.22235	5.57461	7.77154	11.6584	0.865127	8.36462	4.03169	7.55126	2.31359	5.51928	High_risk	2.88943
TCGA-LC-A66R-01	1.27671	0	1.87661	0.823097	0.346531	5.88977	2.9849	7.97998	4.93579	6.22246	10.9569	1.12161	6.92686	6.59219	6.04	2.03696	5.56417	High_risk	2.81668
TCGA-ZF-A9RE-01	0.290411	1	2.90151	0.395392	0.0281448	7.67428	5.80749	8.86554	4.26427	6.87415	12.5657	0.576957	6.70274	3.70013	9.53497	0.353097	6.39707	High_risk	2.94542
TCGA-UY-A9PE-01	0.517808	0	3.44142	0.279174	0.126312	7.47843	4.90045	8.32088	3.5909	1.99114	10.1344	0.892119	4.28963	3.08767	8.26766	0.215244	4.35489	Low_risk	2.46463
TCGA-XF-AAMG-01	9.21644	0	3.81548	1.95832	0.0920721	8.71915	2.56918	8.30823	5.26999	5.60758	10.0134	0.53097	3.6566	4.16409	7.97698	0.366812	4.01604	Low_risk	2.60606
TCGA-GU-A763-01	2.73151	0	3.97858	2.64034	0.0281448	9.08364	5.54247	8.1234	4.56731	5.09817	11.486	0.98601	7.33352	0.814263	10.4964	0.186881	2.95121	Low_risk	2.25431
TCGA-G2-AA3D-01	5.86027	0	4.591	0.865206	0.130667	6.65869	5.5659	9.37126	4.95127	4.10028	9.72774	0.609377	6.56557	1.83216	8.57375	0	3.94866	Low_risk	2.59233
TCGA-ZF-A9R4-01	2.52329	0	2.54275	1.00597	0	5.64961	1.15329	9.18542	4.14594	6.72582	11.1704	0.256407	4.72526	1.95338	8.19605	1.98612	3.88118	Low_risk	2.63462
TCGA-E7-A97P-01	1.19726	1	2.98556	0.692249	0.172231	9.85442	3.66921	8.64955	5.55807	6.13717	11.8793	1.58294	8.35345	5.29583	10.2403	4.55016	4.767	Low_risk	2.38664
TCGA-5N-A9KM-01	1.45205	1	4.92275	0.212507	0	9.52994	7.4557	8.84211	4.98662	3.63568	10.7555	0.740194	7.61219	2.67615	9.63677	0.405012	5.49307	Low_risk	2.52717
TCGA-ZF-A9RC-01	7.85753	0	3.89381	0.650305	0.376402	5.89393	5.24375	8.13048	6.11675	2.56784	10.3313	1.83216	7.00594	5.00549	9.39068	0	3.19563	Low_risk	2.42032
TCGA-MV-A51V-01	1.12329	0	3.12641	4.13268	0.379843	8.92975	7.45769	8.68096	3.64157	3.00429	9.88954	0.755828	6.04299	2.34517	9.65527	0.145221	3.19999	Low_risk	2.3834
TCGA-S5-A6DX-01	0.153425	1	3.10789	0.173895	0.0676387	6.21902	5.90656	8.60019	4.5169	2.40599	9.79001	0.414569	4.68925	4.19363	9.391	1.48661	2.77332	Low_risk	2.24704
TCGA-FJ-A3ZE-01	0.887671	1	3.5486	1.95297	0.420509	7.15486	3.74257	8.90914	5.37835	4.73614	11.7573	0.572405	6.67191	2.46783	6.28189	0.064607	6.45677	High_risk	3.03821
TCGA-YC-A8S6-01	0.80274	0	2.20711	4.11329	0.780562	9.70732	7.22039	8.21501	4.76985	6.20962	10.8271	1.25858	7.07286	4.87701	8.62061	0	4.45788	High_risk	2.82381
TCGA-UY-A9PF-01	0.320548	0	2.5603	0.156914	0.216858	8.58959	6.47635	8.02139	3.86655	6.68298	9.23321	0.59053	5.5529	1.61056	7.32561	0.0993625	4.79516	Low_risk	2.637
TCGA-GV-A3JV-01	1.18904	1	3.86023	3.37249	0.0825664	7.43509	9.48024	8.43976	4.58862	6.05421	10.6203	0.52687	8.10016	2.65166	7.97986	1.21785	5.71058	Low_risk	2.61166
TCGA-ZF-AA5N-01	0.460274	1	1.48434	0.487383	0.237074	8.73804	8.67969	9.31397	5.59312	7.40525	11.9979	0	5.8389	3.04954	7.58898	0.394075	6.37025	High_risk	3.35662
TCGA-XF-A9T8-01	1.14521	1	2.32654	0.0554733	0.198117	10.2561	6.60981	9.58333	5.03326	6.83325	11.6884	0.715893	4.66815	4.84564	9.62152	3.07084	5.63324	High_risk	2.97269
TCGA-5N-A9KI-01	0.208219	1	3.55073	0.827413	0.240131	7.69774	6.28067	9.67913	5.44185	3.52023	10.655	2.05939	4.97109	5.20119	7.7076	0.145482	5.01144	High_risk	3.22336
TCGA-CF-A3MG-01	1.01096	0	3.47562	2.93242	0.343692	10.4895	7.51261	9.746	5.05492	5.43722	12.8894	0.309875	7.97512	2.1884	10.37	0	4.37214	High_risk	2.91563
TCGA-GC-A4ZW-01	0.0410959	0	3.96134	2.15995	1.50828	8.604	1.49994	8.59892	4.13399	5.69732	11.573	0.630219	9.04732	3.89258	5.712	0.207268	3.0969	Low_risk	2.69617
TCGA-E7-A4XJ-01	0.186301	1	4.30566	0.168899	0.246469	10.2016	4.49957	7.31982	4.01145	6.94178	10.4077	0.331247	6.42226	2.05109	7.60247	0	3.98888	Low_risk	2.331
TCGA-FD-A3NA-01	5.05479	0	2.68507	1.01271	0.0846086	7.03112	4.18796	9.33236	5.13626	5.53242	11.2029	0.351628	7.84973	4.65877	8.05488	1.47659	6.02174	High_risk	2.87739
TCGA-DK-A3IT-01	1.77534	0	2.98752	0.0972062	0.354678	7.93936	5.70908	9.17908	5.94439	5.81302	11.3106	1.03055	6.1591	3.90472	9.73914	0.622087	6.38727	High_risk	2.9738
TCGA-R3-A69X-01	1.1863	0	3.55513	0.603787	0.650856	8.22213	8.04543	9.49665	5.66948	4.97881	11.0084	1.66029	8.87965	3.85986	9.25817	0.721329	5.86274	High_risk	2.97001
TCGA-4Z-AA83-01	5.54521	0	4.14801	0.066537	0.165301	7.76104	7.53378	8.43586	5.76736	4.6424	12.2089	0.0594937	8.86139	3.48148	12.0354	0.279174	4.34086	Low_risk	2.28327
TCGA-ZF-A9R0-01	1.86301	1	3.42234	0.125651	0.0806577	8.73467	5.47707	8.06465	5.49898	4.79577	9.61646	1.301	5.96301	2.27086	7.40815	0.489954	3.82855	Low_risk	2.56563
TCGA-GC-A3I6-01	1.72603	1	2.97691	0.833578	0.503756	9.85769	2.46247	8.17833	4.86722	6.88365	11.0397	0.379288	7.26847	4.53503	9.87338	0.885887	6.71712	Low_risk	2.56845
TCGA-XF-A9SH-01	5.4	1	3.33575	0.0371713	1.84832	7.28553	3.37148	8.53351	3.78365	6.15643	9.76023	0.266876	6.03954	1.67252	6.77289	0	4.52651	Low_risk	2.63685
TCGA-UY-A78L-01	3.08767	0	1.73695	0.458592	0.0978804	8.20086	4.92899	9.16343	4.03357	4.5866	11.6056	0.888227	6.46848	5.35638	5.42407	0.0581086	5.20068	High_risk	3.30533
TCGA-XF-AAN5-01	6.28219	0	2.29716	0.38228	0.907121	7.22358	1.24738	7.99021	4.82162	8.0767	12.2716	0.101381	7.14962	4.05017	7.5394	2.81422	6.36333	Low_risk	2.60895
TCGA-UY-A78P-01	6.52055	0	2.36376	0.322274	0.784169	8.73902	3.76451	8.29705	5.30779	6.29739	11.6341	0.880098	7.15098	4.35265	9.70624	2.52967	3.8828	Low_risk	2.43661
TCGA-CF-A8HY-01	0.945205	0	3.51565	0.0526941	0.0227584	7.51405	2.98879	8.29168	5.2411	4.63558	11.6079	0.582074	7.31092	1.68419	10.1407	0.0787464	3.55001	Low_risk	2.33757
TCGA-CF-A9FL-01	1.54795	1	2.37343	0.162468	0.127897	6.67055	2.77465	8.31149	3.96609	3.63147	9.86009	0.7554	6.41574	3.22143	10.0621	0.128425	4.04264	Low_risk	2.30213
TCGA-E7-A6MD-01	0.353425	0	3.34433	0.265797	0.437334	9.08912	5.38726	8.59318	5.24551	5.18743	10.1133	1.19969	6.41119	3.11708	6.72321	0.236217	4.37	High_risk	2.84954
TCGA-CF-A9FF-01	0.989041	0	3.28004	1.62663	0.192825	8.58437	5.24279	7.57173	3.21114	3.19324	10.659	1.13047	6.43339	1.71202	9.03085	0	3.1308	Low_risk	2.18763
TCGA-XF-AAMY-01	8.24932	0	2.42253	0.358059	0.793022	8.28735	4.59249	8.83149	5.09344	3.93502	10.2382	1.4632	5.48732	4.19475	7.79	0	5.31681	High_risk	2.96008
TCGA-G2-A3IE-01	1.67671	1	2.78904	0.414027	0.16954	6.22517	1.16369	7.9139	4.42443	4.3066	9.373	0.668119	4.94152	0.863859	7.63943	0	4.75592	Low_risk	2.39248
TCGA-GU-A767-01	0.394521	1	3.84038	0.796764	0.389236	8.55835	6.68932	8.83032	4.3928	5.84666	11.5794	1.50548	5.14345	2.81363	8.01006	0	2.97278	High_risk	2.88977
TCGA-G2-A3IB-01	0.60274	1	0.4609	0.260628	0.152378	7.55796	7.29764	9.05998	4.6251	6.79611	11.4982	0.207018	7.16012	5.11117	10.185	0.431035	5.90355	High_risk	3.00302
TCGA-CF-A1HS-01	1.04658	0	1.64939	0.726744	0.429536	9.32777	3.39038	8.48104	5.31176	7.32161	11.33	1.28783	7.16293	5.19888	6.00314	0.266996	6.74103	High_risk	3.29848
TCGA-DK-A3IN-01	0.684932	1	2.25302	1.68908	0.172103	8.03009	4.8582	8.39856	5.95451	7.35874	10.5032	0.886667	7.639	6.22506	7.19566	1.57584	6.14535	High_risk	2.9256
TCGA-2F-A9KT-01	9.07945	0	2.53662	0.446574	0.861082	4.97839	5.64184	8.70799	6.35383	5.09357	10.8143	0.738552	7.26319	4.03888	9.88333	0.120352	6.11221	Low_risk	2.75471
TCGA-UY-A78N-01	7.23562	1	2.29801	1.42825	0.0780633	5.60394	4.56502	8.49548	6.02114	4.83624	11.4608	0.658097	6.18631	2.99507	5.60708	0.257735	3.72015	High_risk	2.95043
TCGA-DK-A1A5-01	0.178082	1	2.75977	0.992913	0.0938306	7.07338	7.23689	9.39118	4.45801	4.42866	11.7475	1.66889	7.52815	4.64017	7.62826	0.924784	7.51011	High_risk	3.2289
TCGA-E7-A5KE-01	0.0465753	0	3.59017	2.01692	0.190931	6.60609	1.5008	9.2509	3.71245	2.31994	11.2682	0.243425	5.75576	3.49206	6.06569	0	4.77921	High_risk	2.82762
TCGA-FD-A62S-01	1.11233	1	1.74196	1.16015	0.52296	7.42413	5.36863	8.78268	5.9659	6.41331	11.3521	1.05395	7.65631	6.31193	7.44095	0.227371	8.45539	High_risk	3.32976
TCGA-G2-AA3B-01	5.50137	0	4.29715	0.73014	0.0364682	7.20316	1.41251	7.65816	2.9799	2.72701	9.75505	0.359971	5.1237	0.750263	9.6397	1.54493	1.58535	Low_risk	1.62394
TCGA-K4-A54R-01	2.30685	0	3.06418	0.884324	0.269991	7.51593	3.73254	9.2857	5.49147	5.48567	11.7191	0.606726	5.21009	5.63756	10.4162	3.41284	4.39652	Low_risk	2.54828
TCGA-XF-A9T5-01	5.55342	0	2.70759	0.594549	0.0882773	7.32435	3.30926	8.36366	5.3194	6.5959	12.0716	0.512277	6.49663	3.39365	8.47361	2.82849	7.51688	Low_risk	2.69115
TCGA-BT-A20J-01	1.5863	1	3.12065	0.713784	0.202386	7.13338	2.74644	9.11453	5.5236	6.69252	11.8661	0.392977	7.0341	6.62181	6.80368	1.94396	7.15378	High_risk	3.08416
TCGA-XF-AAMW-01	0.693151	1	2.83477	1.0072	0.280125	8.19509	4.43589	9.60441	5.39731	6.96523	11.3113	0.818523	10.1157	6.17772	7.47864	0.281312	6.03657	High_risk	3.20088
TCGA-ZF-AA4V-01	4.94795	0	3.23415	0.137897	0.0581086	8.96658	4.11873	8.39388	4.72583	6.95973	12.2016	0.955015	7.26206	5.83047	9.80732	2.38819	4.49219	Low_risk	2.54115
TCGA-GU-AATP-01	2.74795	0	4.47294	0.878372	0.156138	6.75208	7.06239	8.63702	4.78733	1.8979	9.71697	1.34755	5.31624	4.30489	8.46274	0.0935602	4.40698	Low_risk	2.55558
TCGA-CU-A0YN-01	1.07671	1	0.995738	2.76205	0.202762	6.48748	2.02995	8.61633	5.2044	6.3466	11.4038	0.702569	6.87171	6.21173	6.07335	0.520246	9.64235	High_risk	3.37534
TCGA-XF-AAMH-01	0.942466	1	4.65285	2.16031	0.0226164	5.60506	4.30825	9.67288	4.7034	5.04199	11.0017	2.32392	5.44854	4.58288	6.41718	0.151989	1.48336	High_risk	3.05345
TCGA-DK-A2I6-01	7.27671	0	2.15114	0.151599	0.0271541	6.96428	1.00403	8.36478	4.59472	6.90027	10.745	0.283566	7.8911	5.06127	5.67991	0.415867	5.61336	High_risk	2.90355
TCGA-DK-AA6Q-01	1.13151	1	3.75595	1.51182	0.564232	7.90684	5.94227	8.03861	5.36788	6.08859	11.0133	0.176067	7.373	3.4535	10.2601	2.52537	5.54272	Low_risk	2.20373
TCGA-XF-A8HI-01	1.49041	1	3.73988	1.78425	0.367371	9.32109	4.54705	8.49682	4.90773	4.92824	11.5537	0.994797	7.8108	1.89956	10.035	0.0840643	4.33362	Low_risk	2.49502
TCGA-DK-A2I1-01	1.49589	0	2.86703	0.789103	0.141433	6.92675	5.21204	8.95513	4.43879	3.6078	10.0403	0.329985	3.08885	4.62304	7.99303	1.18168	2.98076	Low_risk	2.61934
TCGA-E7-A7PW-01	1.13973	0	3.66681	1.13514	0.160533	8.21001	1.10762	8.52364	5.29014	2.95217	10.2358	0.916018	5.48819	1.19617	7.17653	0.55159	7.66012	Low_risk	2.70875
TCGA-XF-AAMT-01	0.246575	1	1.20433	0.500802	0.671112	6.34768	4.19558	9.2151	5.05377	6.29511	11.3548	1.63928	8.85463	6.17049	7.64098	0	7.11983	High_risk	3.34602
TCGA-BT-A20R-01	0.421918	1	3.39193	0.319155	0.210638	7.22115	5.98376	9.41082	4.42393	4.74745	10.1292	4.01585	4.32447	5.69246	7.2944	0.202637	4.70253	High_risk	3.38051
TCGA-H4-A2HQ-01	1.61644	0	3.73917	0.605115	0	9.44672	3.18412	9.54479	5.49178	6.11629	11.884	0.393197	8.74968	3.75307	8.1788	0.549718	4.92858	High_risk	2.9273
TCGA-FD-A43S-01	1.24658	0	3.79398	0.090447	0.783079	9.97969	6.15237	7.89212	5.74889	6.01705	10.4165	2.26397	6.86482	4.57408	7.90086	0.619366	3.31719	Low_risk	2.68231
TCGA-ZF-AA58-01	4.51781	0	2.98739	2.10799	0.157173	5.70991	3.67102	8.71323	5.67784	6.87366	11.3132	0.751721	7.74891	6.2591	9.34601	3.39054	4.98603	Low_risk	2.4955
TCGA-DK-AA6P-01	1.25205	0	2.59409	0.76528	0.109026	7.11358	2.46059	9.5041	4.51362	6.57519	11.4779	0.407407	6.35548	1.58789	6.32817	0	4.25633	High_risk	3.10117
TCGA-XF-AAN0-01	4.70685	1	4.32971	0.162339	0.15782	9.27175	3.28933	9.06875	4.87183	4.70601	9.82788	1.57937	4.16958	4.05951	8.41746	0.289008	5.24523	High_risk	2.84626
TCGA-BT-A0YX-01	1.09589	1	0.607768	0.111165	0.182946	8.24802	5.01224	8.87964	4.68154	6.44827	12.4465	0.129085	5.54373	3.28505	9.69676	1.21431	5.29184	High_risk	2.90588
TCGA-ZF-A9R5-01	2.9863	0	1.99139	0.145612	0.122341	8.4573	0.72465	7.77926	4.37399	6.02186	10.6932	1.19377	8.59906	0.546759	8.99598	0.246955	3.80141	Low_risk	2.32926
TCGA-GV-A3JX-01	1.59178	0	4.07614	1.81664	0.248899	8.97992	1.88256	9.567	6.24745	3.80177	11.2569	1.48563	6.06837	4.26185	8.71239	1.79589	4.82847	Low_risk	2.8089
TCGA-ZF-A9R3-01	2.6	1	4.88488	0.166458	0.183963	8.65346	4.79168	9.98449	5.60623	3.58377	10.8389	1.21928	8.8282	2.66676	8.56573	0.193456	5.37117	High_risk	2.88884
TCGA-G2-A2EO-01	4.94247	1	2.66198	1.12889	0.230695	8.8138	2.5403	8.71809	4.59699	4.60612	11.9457	1.24841	5.43371	4.73888	6.85805	2.20248	3.08707	Low_risk	2.75744
TCGA-CF-A5UA-01	1	0	4.64074	0.0816123	0.0816123	8.27687	2.29075	7.60519	4.87242	5.17079	11.9766	0.931456	7.10528	1.5813	7.05083	0.206018	3.93108	Low_risk	2.4405
TCGA-K4-A3WU-01	0.287671	0	3.57056	2.0825	0.504163	10.1923	7.69974	9.75007	4.85655	4.87877	9.94934	2.04771	6.06635	4.03598	8.82845	0.207768	5.1631	High_risk	3.11517
TCGA-DK-AA71-01	1.13699	0	2.70401	1.30381	0	5.60254	5.28836	8.9855	4.67608	2.83643	11.3711	0.481712	6.21793	3.15856	10.5914	0.605684	3.30932	Low_risk	2.42277
TCGA-XF-A9T2-01	1.57534	1	5.03795	0.27262	1.93606	4.42706	3.13279	8.50168	4.71199	5.6323	11.7499	6.32555	2.79356	4.96671	6.31511	0.175173	1.94422	High_risk	3.32092
TCGA-FD-A5BY-01	0.687671	0	0.529671	0.444773	0.470615	7.77777	3.37153	9.19394	5.46858	4.72769	11.2326	0.849439	7.72991	6.10718	9.13869	0.827982	5.06733	High_risk	2.96493
TCGA-BT-A20T-01	1.2411	1	3.64205	1.22848	0.1038	7.6854	5.69425	8.27234	5.29068	4.08321	10.5352	2.36098	6.47041	3.14902	10.2935	1.3147	4.7109	Low_risk	2.45705
TCGA-UY-A78O-01	6.33425	0	4.08224	2.5079	0.229465	7.23744	6.45861	8.28281	4.12231	4.33705	10.4835	0.123799	6.71562	3.63124	7.72106	0	1.97236	Low_risk	2.36078
TCGA-4Z-AA89-01	2.81918	0	3.28272	2.38896	0.196229	8.61454	5.90419	8.42835	4.81246	4.18971	11.8256	1.49411	8.17708	1.90689	11.2299	0.525267	4.44029	Low_risk	2.41134
TCGA-XF-A9SW-01	0.991781	1	2.60193	0.412402	0.769433	9.26237	8.30502	8.03394	4.31954	5.78232	10.772	2.80554	5.72875	4.58565	7.84881	0	4.35743	High_risk	2.99994
TCGA-BT-A20W-01	0.69589	1	4.37286	1.0246	0.249506	9.25819	6.32639	8.79887	5.06634	5.89901	10.5248	0.687329	5.95063	2.5295	8.03599	0.970044	4.44663	Low_risk	2.67323
TCGA-FD-A3N5-01	1.87671	1	1.90037	0.516822	0.634407	8.74072	3.6633	8.86883	5.56062	6.48098	11.6489	0.597317	8.77292	6.12005	6.46976	1.53655	10.279	High_risk	3.30925
TCGA-DK-A3WX-01	0.879452	1	3.51993	0.494467	0.683202	7.19519	4.21828	9.20786	6.47872	5.94146	11.7504	2.37468	8.24691	7.72566	7.68012	2.42412	5.8075	High_risk	3.10094
TCGA-FD-A62N-01	0.224658	0	1.9193	2.1973	0.270708	6.98845	4.04272	8.44489	6.18569	6.0324	11.5341	1.1139	8.47265	6.41099	9.40389	4.44897	4.42072	Low_risk	2.40358
TCGA-HQ-A5NE-01	1.0137	1	2.9168	0.441058	0.225768	9.62158	3.89778	9.35994	5.5456	6.47838	11.3663	1.38101	8.80453	5.9168	9.12602	0	6.20916	High_risk	3.12461
TCGA-XF-A8HE-01	10.4575	0	1.1573	0.343351	0.396379	8.20004	1.72805	8.10579	4.72247	6.92354	11.767	0.757109	5.61038	4.04502	9.26161	2.32291	6.32976	Low_risk	2.66273
TCGA-DK-AA6R-01	13.811	0	2.12121	1.4508	0.209266	5.4783	5.07683	9.19825	5.77193	7.06987	11.6336	1.08223	8.65721	5.5502	10.5539	1.30077	6.01326	High_risk	2.86698
TCGA-XF-A9SI-01	6.63836	0	4.19282	1.06309	0.183328	9.02611	5.6059	8.83553	6.54992	5.56943	10.9691	2.17651	5.57666	5.33222	8.68832	4.04331	3.45192	Low_risk	2.58613
TCGA-BT-A42C-01	2.39178	0	3.38529	1.17989	8.57424	10.2874	3.44607	9.40503	4.48201	4.48013	10.5529	1.24531	7.72297	3.87198	9.00133	0.214	4.95649	Low_risk	2.7718
TCGA-KQ-A41O-01	4.2137	0	4.51385	2.07844	0.445303	6.16551	0.976437	7.34385	4.53004	3.83495	10.5005	1.05221	5.73415	1.222	6.79878	0	2.65638	Low_risk	2.17195
TCGA-YF-AA3M-01	1.13699	0	3.89699	0.514299	0.323658	9.52446	3.6087	9.14131	3.69064	7.96316	12.1062	1.39298	8.71704	3.64465	6.58625	0	4.65372	High_risk	3.12314
TCGA-ZF-AA4N-01	0.241096	1	0.636172	1.08739	0.253747	10.72	2.83261	8.79595	5.14255	8.73006	11.9759	2.93755	7.51064	5.68483	7.2003	1.18732	5.47854	High_risk	3.45603
TCGA-G2-A2EC-01	1.90685	1	3.52911	0.120086	0.308943	6.36476	3.88243	8.21455	5.22943	3.22492	9.46038	0.821384	7.2885	1.8755	6.6943	0.384492	5.46878	Low_risk	2.51091
TCGA-CF-A5U8-01	1.09315	0	3.60692	1.65453	0.274888	8.10653	1.01164	7.38836	4.92769	3.42245	10.7627	0.92873	7.43481	0.490365	10.3685	0	4.02223	Low_risk	1.97076
TCGA-UY-A8OD-01	9.40274	0	4.27267	0.782409	0.45628	7.60692	5.74781	7.64952	4.42377	4.11363	9.87326	1.5814	6.07539	4.23803	7.48653	0.380619	3.19393	Low_risk	2.38712
TCGA-4Z-AA7R-01	1.43014	1	3.9558	2.73671	0	9.05219	2.16877	8.49203	4.45024	5.14135	11.1918	0.518132	5.89983	2.67451	6.28178	0.073409	1.4479	Low_risk	2.58937
TCGA-FD-A3B4-01	1.39726	1	1.14692	0.745539	0.450908	8.02878	6.48349	9.46619	5.36621	7.09397	11.1494	1.57667	8.59709	6.40787	8.55933	2.01927	5.81922	High_risk	3.17125
TCGA-FJ-A3Z7-01	2.58904	0	3.60573	0.101112	0.0943712	7.88213	2.66164	7.35186	3.21513	4.16008	7.94651	0.658097	4.0745	2.81071	4.69232	0.0743684	2.41002	Low_risk	2.28707
TCGA-G2-A2EJ-01	4	0	1.22614	1.39105	0.0801119	6.83972	3.0075	8.77293	5.10792	7.29824	11.6568	0.48944	7.89784	5.47855	7.90058	0.851199	6.21351	High_risk	3.02846
TCGA-SY-A9G0-01	2.76164	1	2.014	0.681944	1.07163	9.80454	7.08222	8.15535	4.95344	6.50911	9.78735	2.97644	5.70885	4.47875	7.1162	0.215989	5.70804	High_risk	3.16589
TCGA-G2-A2EK-01	1.32877	0	3.62137	1.87617	0.210139	7.04873	3.94188	8.38549	4.82509	4.11455	9.49415	1.02765	6.85264	1.32337	6.01552	0.229342	5.24164	Low_risk	2.65562
TCGA-FD-A5BX-01	0.473973	1	1.65031	0.210139	0.304745	9.44052	5.06886	8.87124	6.67429	5.78115	10.7982	2.33145	4.84951	6.97341	7.35809	0.351289	1.46858	High_risk	3.18723
TCGA-XF-AAN4-01	2.25479	1	1.57032	0.195474	1.59584	10.1362	8.55565	8.24552	4.86401	6.69087	10.6853	3.18415	6.50283	5.71858	7.55674	1.70093	4.81149	High_risk	3.11387
TCGA-FD-A3SO-01	0.460274	1	3.24647	2.02169	0.40523	10.0865	4.29703	8.66455	5.67878	7.65897	11.7419	0.32008	6.8545	6.11218	7.6226	1.17677	6.39724	High_risk	3.00712
TCGA-FD-A6TA-01	5.23836	0	3.57528	1.0561	0.180021	7.27435	6.21569	9.29756	4.88583	3.58889	11.0139	0.95017	6.64311	4.27948	9.24817	0.663663	3.15677	Low_risk	2.65504
TCGA-FD-A3SS-01	1.07123	1	2.09855	0.27262	0.202512	8.9999	5.4423	9.3065	5.04845	4.82915	10.9034	1.33405	5.08957	3.41593	7.78338	0	5.6869	High_risk	3.20875
TCGA-FD-A43P-01	2.27945	0	3.47228	2.04114	0.067501	7.98077	4.22804	8.98624	5.08251	3.9061	10.8784	1.42868	2.75881	3.2174	8.41902	4.02527	3.84216	Low_risk	2.50914
TCGA-BT-A3PK-01	0.830137	1	2.6605	1.20019	0.213876	6.66153	4.72825	9.00889	5.46372	5.84554	11.1438	1.13284	6.90522	4.72162	6.52239	0.940956	4.93421	High_risk	3.05832
TCGA-XF-A9T6-01	0.175342	0	4.56549	3.14698	0.0792928	5.22434	4.79525	9.0291	4.84142	8.22808	11.7806	0.630871	7.72631	7.10464	9.31738	0.613815	5.76127	High_risk	2.85276
TCGA-FD-A5BV-01	0.446575	1	2.5991	0.736648	0.0801119	8.46014	3.10969	8.01236	4.41648	4.86091	10.1798	0.521453	6.78285	2.10625	7.89702	0	4.46254	Low_risk	2.48777
TCGA-ZF-AA4U-01	0.717808	1	4.07234	0.0847446	0.125387	9.61711	1.72727	8.74178	5.75722	5.08756	12.0505	0.780058	8.22023	1.56638	10.1192	0.0893626	4.91886	Low_risk	2.54701
TCGA-SY-A9G5-01	3.24932	0	3.55933	0.525067	0.318461	10.2005	6.58123	9.1429	5.13526	5.7458	10.9764	1.54844	7.49451	6.23904	8.48566	2.60091	4.37267	Low_risk	2.78911
TCGA-KQ-A41R-01	3.69863	0	1.88569	0.196229	0.285225	7.02113	1.83281	7.85515	3.42016	3.36828	9.23611	0.749663	5.39108	1.57894	5.62576	0	2.89821	Low_risk	2.45324
TCGA-GC-A6I1-01	0.745205	1	3.05174	0.305679	0.128953	8.87118	1.36368	8.3429	5.17089	6.8319	10.8057	0.256286	7.86505	5.73607	6.8485	3.02567	4.81784	Low_risk	2.51717
TCGA-GU-A764-01	1.67123	0	2.99175	1.89453	0.953898	6.0369	4.58443	9.3698	5.08096	4.85099	11.5985	1.27423	8.00979	6.85045	9.684	0.890952	5.46533	High_risk	2.87992
TCGA-G2-A2EF-01	5.16164	0	1.67043	2.05929	0.0781999	4.46944	0.865285	8.5457	5.39718	6.66286	11.4824	1.5472	8.63114	5.113	8.97564	3.5435	6.16375	Low_risk	2.57554
TCGA-FT-A61P-01	0.923288	0	2.83042	2.56294	0.246955	8.29116	6.18564	9.21144	5.96984	6.47064	11.9991	1.64819	8.65751	5.70725	10.998	2.07635	5.99677	High_risk	2.83412
TCGA-K4-AAQO-01	0.983562	0	2.21937	0.398022	0.562279	9.95825	8.28121	8.83816	4.51762	5.28848	10.3785	1.87468	5.19707	2.60687	6.89389	0.600079	4.6246	High_risk	3.10325
TCGA-DK-AA6L-01	3.1863	1	4.23263	0.0756011	0.127237	7.23906	4.28408	9.64932	5.60137	5.34219	11.4111	0.740625	7.88535	5.27806	10.7598	0.571919	6.80515	High_risk	2.83698
TCGA-K4-A6MB-01	1.28493	0	1.99291	1.05818	0.275007	6.93493	6.01308	9.70872	4.86465	3.36631	10.221	1.27846	7.03068	3.19237	8.05695	0.0692897	4.58239	High_risk	3.01561
TCGA-BT-A20P-01	1.49041	1	4.42637	1.06681	0.392757	8.51772	3.88441	8.65272	5.20632	3.96862	12.3957	2.50098	9.67738	2.04198	8.80446	0.126576	3.24391	Low_risk	2.63937
TCGA-FD-A3SJ-01	2.02466	1	2.78228	0.407625	0.15069	8.1289	6.27035	9.08768	5.29257	5.38548	11.156	1.52426	6.55209	2.85874	6.41121	0.158596	3.57815	High_risk	3.10885
TCGA-G2-A3VY-01	1.46849	0	2.60502	1.72504	0.0569996	5.26011	5.72131	9.84603	5.85016	3.12755	10.4561	1.20952	4.27109	0.638954	6.4085	0.130272	4.66143	High_risk	3.18655
TCGA-GC-A3WC-01	1.47945	0	0.827331	0.255924	0.377512	9.58703	6.1864	7.95632	4.39218	7.12276	11.2827	2.149	5.48948	4.3058	9.86293	2.21829	6.03804	Low_risk	2.80459
TCGA-CU-A3QU-01	0.432877	0	3.05231	3.59234	0.399226	9.15246	5.77497	9.5285	5.34275	2.03907	10.4396	0.608431	6.00268	3.22529	7.21264	0	5.62818	High_risk	2.99693
TCGA-FD-A3SP-01	2.14521	0	2.56125	2.84179	0.263635	7.04818	4.6314	9.25109	5.67636	4.71881	11.6775	1.87735	8.52461	6.44663	8.21594	1.63937	5.62318	High_risk	3.01483
TCGA-GC-A3RB-01	1.59452	0	0.839315	1.33845	0.0575542	6.60765	1.52231	9.58297	6.03411	7.39097	11.8421	0.358509	7.55567	2.04558	8.74764	0.466653	11.2031	High_risk	3.42916
TCGA-GU-AATQ-01	0.583562	1	3.76773	0.274291	0.210514	7.89142	5.62957	9.13917	4.4189	7.14029	12.0093	0.177089	8.07762	4.48315	6.96573	0.413052	5.60401	High_risk	3.03451
TCGA-GC-A6I3-01	1.1589	0	3.07863	0.106348	0.278698	6.1806	2.08926	7.59323	4.94037	3.60971	10.5996	1.48831	4.95497	4.08852	9.03393	1.28747	6.67989	Low_risk	2.42014
TCGA-GC-A3RD-01	1.1726	0	1.85	0.6054	0.041243	8.45176	4.31237	8.88508	5.62133	4.55001	10.6116	0.784671	6.04816	2.73531	8.37544	0	4.92506	High_risk	2.88651
TCGA-GD-A3OQ-01	0.260274	0	3.34915	0.780478	3.83223	10.4581	5.36083	9.28363	5.19245	5.91017	12.0147	0.585443	8.16609	4.78609	8.81548	0.0662614	5.46606	High_risk	2.99499
TCGA-CF-A47T-01	1.05479	1	1.28889	0.445197	0.1129	7.29104	2.55341	7.42937	5.35284	4.50902	10.6986	0.389567	6.73271	1.61027	7.6833	0	2.50681	Low_risk	2.35043
TCGA-ZF-AA52-01	2.95068	1	4.07434	0.372395	0.198243	8.43249	5.22656	8.28739	5.43131	4.39462	9.92063	2.89336	5.03118	6.16922	8.58871	0.881195	3.09503	Low_risk	2.68055
TCGA-XF-A8HG-01	1.27945	1	0.405339	0.0415234	0	8.50229	0.532267	8.47779	4.54379	6.36062	9.51636	0.108357	6.24028	0.614192	5.60595	0.0621217	4.27472	High_risk	2.83698
TCGA-FD-A3B7-01	0.334247	1	1.69897	3.14436	0.361319	6.64862	3.18005	8.82123	5.46794	6.42266	11.3282	4.59515	8.21759	6.42172	7.71968	3.53813	8.83803	High_risk	3.30261
TCGA-DK-A3IL-01	1.13151	1	2.89726	0.481816	0.0511633	5.97896	5.4279	8.35821	5.21393	2.34033	9.71213	1.26231	4.49468	2.78887	7.04168	0	4.05293	Low_risk	2.67793
TCGA-E7-A6ME-01	2.00274	0	4.64884	4.40245	0.114767	8.82706	3.4466	9.13718	5.36122	3.24294	10.6993	1.65654	5.22438	2.05523	6.81316	1.45849	4.02138	Low_risk	2.73031
TCGA-GD-A2C5-01	2.22466	0	4.06707	0.80554	0.43957	6.54539	7.92313	8.9165	4.84181	1.79992	9.84594	1.02609	5.26035	3.02595	9.96917	0	2.35194	Low_risk	2.37296
TCGA-DK-AA6X-01	1.27945	0	3.94075	0.308827	0.277628	6.41427	5.37752	8.92124	4.80254	2.73201	10.4662	2.78651	6.14685	3.08677	7.44504	0.356031	4.72654	High_risk	2.88558
TCGA-UY-A9PD-01	1.48493	0	3.89993	0.360645	0.0963968	7.96694	3.65385	8.47943	4.37395	3.38656	9.98417	0.610322	4.18686	4.45447	8.57472	0.21661	4.40694	Low_risk	2.51553
TCGA-DK-A3IM-01	0.679452	1	1.17664	1.03541	0.23585	9.13974	3.4556	8.26686	4.64226	8.54813	12.3363	1.59369	6.97956	6.25392	5.55498	0.115433	7.27142	High_risk	3.51719
TCGA-BT-A42F-01	2.36712	0	2.61037	0.140779	0.0579701	10.4648	3.43622	7.94264	4.58157	7.32561	10.0646	2.07611	6.80594	5.00787	6.15216	2.63001	4.2063	Low_risk	2.71902
TCGA-FD-A3SL-01	1.95068	1	2.47285	1.71668	0.403377	8.7975	8.64985	8.91953	3.93139	4.70937	9.67449	1.7688	5.89073	4.79688	8.67201	0.270589	3.44424	High_risk	2.8325
TCGA-BT-A3PH-01	0.389041	1	2.587	0.942008	0.0662614	7.74459	6.63781	9.6879	6.17176	5.12468	11.1911	0.286881	4.3191	3.78381	5.43489	0	5.0796	High_risk	3.44264
TCGA-FD-A3SQ-01	3.89863	1	4.36861	1.38261	0.344488	7.6593	6.33666	9.05488	5.227	3.64195	10.1715	2.77343	8.29293	4.70319	9.06015	0.0783366	5.94507	High_risk	2.87499
TCGA-ZF-A9RF-01	5.33973	0	1.14111	4.78838	0.164658	5.76848	2.85726	9.3486	5.31943	5.92352	11.4518	4.07659	9.5955	3.655	8.7844	3.78873	5.50223	High_risk	2.96378
TCGA-DK-A1A3-01	1.82192	1	3.83879	0.068602	0.219463	8.25795	7.20753	9.62266	3.88758	3.46247	10.359	1.41657	3.93324	4.12894	6.73544	0.770787	6.64835	High_risk	3.19301
TCGA-BT-A2LA-01	1.43014	0	0.471031	4.1353	0.0176369	10.8202	2.67075	7.10896	5.24125	4.03845	11.5734	2.43523	2.77627	2.57223	3.84447	0.230818	2.59651	High_risk	3.07049
TCGA-PQ-A6FN-01	1.38904	0	0.720366	0.134484	0.291721	6.00766	3.12572	8.34595	5.94051	7.2116	10.277	0.809332	7.30922	7.30099	5.46462	0.570463	5.16832	High_risk	3.15466
TCGA-GD-A3OP-01	0.175342	0	3.42722	3.02652	0.26123	10.5669	7.55892	9.03846	5.01716	3.93199	9.95952	1.63645	6.89453	3.18832	8.32045	0.208018	4.99358	High_risk	2.86327
TCGA-FD-A5BT-01	0.89863	1	0.616546	0.405992	0.217355	9.5472	5.1808	7.91822	5.48821	5.65786	10.3451	1.79817	5.78304	6.97951	8.73652	1.97159	3.97407	Low_risk	2.72841
TCGA-BL-A3JM-01	0.561644	1	4.00334	2.2759	0.152119	6.11796	1.96196	9.83512	6.1211	5.93051	12.0716	3.21296	3.5275	3.00596	5.89817	0.935686	1.47685	High_risk	3.34891
TCGA-E7-A85H-01	1.07945	0	2.73678	0.269033	0	7.27082	2.32636	8.70242	5.36669	5.39597	10.5688	0.407516	3.17991	3.26033	8.73947	2.18387	1.8974	Low_risk	2.41893
TCGA-CU-A72E-01	1.13151	1	1.97779	0.236584	0.135141	7.99249	5.63645	8.44912	5.19548	6.16148	11.4144	0.729357	5.99665	3.77558	8.67516	0.0543623	5.82359	High_risk	2.93875
TCGA-FD-A3SN-01	2.43014	0	1.99309	1.38261	0.165687	5.47137	4.68178	9.15646	4.15447	6.1707	11.0889	0.496922	7.3767	5.43558	8.55716	1.35157	5.59371	High_risk	2.84306
TCGA-GU-A762-01	0.635616	1	0.712728	0.112367	0.145873	5.68998	2.12492	9.14213	5.68708	5.63838	11.6297	0.360982	9.22672	7.58597	8.16261	4.06291	5.48554	Low_risk	2.70892
TCGA-GV-A3QH-01	0.706849	1	4.35617	3.89677	0.0809305	7.68168	7.2652	9.69982	5.29796	5.7947	10.7949	0.468635	5.75772	2.44972	6.50869	0.112633	3.3673	High_risk	3.03908
TCGA-FD-A6TF-01	0.189041	1	2.67319	0.389236	0.492212	8.25348	5.81962	9.19037	5.62827	6.92311	11.4702	2.815	5.42436	6.608	7.31524	0.268195	5.59312	High_risk	3.51484
TCGA-XF-A9SJ-01	0.268493	1	4.13781	0.435735	0.22848	6.42765	5.12423	8.92108	5.93925	5.72467	11.3229	0.307778	7.90208	5.42421	10.2189	2.41278	4.39869	Low_risk	2.38958
TCGA-ZF-A9RL-01	7.40548	0	4.23144	2.14822	0.35321	6.10302	7.6128	8.12387	4.21673	5.36659	10.4652	0.253626	6.92251	1.38139	9.38169	0.0908534	3.72074	Low_risk	2.26398
TCGA-E7-A678-01	2.1863	0	3.26006	0.214747	0.137897	9.62306	0.631244	7.68101	4.86958	5.35194	11.2433	0.415434	7.87358	1.0857	11.0443	0.0984196	3.13499	Low_risk	2.02332
TCGA-GD-A76B-01	0.613699	0	3.88985	0.739243	0.0149265	9.1497	3.51986	8.72563	4.12024	5.82553	9.64497	1.41441	5.81654	1.98576	6.97598	1.42412	1.75843	Low_risk	2.49922
TCGA-GV-A6ZA-01	1.89315	0	3.7856	1.78522	0.180784	8.26551	1.92113	8.09798	4.94676	5.84238	11.0125	0.747001	7.73048	1.83212	8.07042	0.503145	3.17241	Low_risk	2.37395
TCGA-FD-A5C1-01	4.90959	0	3.5824	0.759412	0.0607392	8.10156	7.80078	8.59492	5.21809	7.18254	11.1267	0.753091	8.5022	5.41209	8.56024	2.04481	4.9511	Low_risk	2.66719
TCGA-BT-A20X-01	0.687671	1	0.479231	0.116897	0.107152	8.78462	3.98286	8.59149	5.4057	7.08721	12.3515	0.885028	6.90422	5.91785	6.55838	0.729705	6.85647	High_risk	3.37636
TCGA-K4-A3WV-01	1.76986	0	3.50028	1.17562	0.100709	6.40344	3.0321	9.42701	5.38826	4.40845	12.4185	3.4927	5.29278	3.36093	7.71726	0.25181	5.97566	High_risk	3.38413
TCGA-FD-A5C0-01	1.50685	1	2.66262	0.197488	1.4828	10.4506	6.87232	9.96555	4.58112	6.33109	10.2307	1.86382	4.60683	3.79883	6.08183	0	4.92762	High_risk	3.54871
TCGA-DK-A3IU-01	1.93425	1	0.21176	0.187514	0.0882773	8.0682	6.85473	8.77699	6.14704	6.23607	11.2564	0.997762	5.91425	4.69714	9.62007	3.93474	6.15254	Low_risk	2.81184
TCGA-UY-A78K-01	1.46849	1	4.26613	1.64307	1.47093	4.92854	6.57693	8.89658	5.2488	4.68279	10.4087	0.598937	5.66718	3.94261	8.27239	2.30477	3.42873	Low_risk	2.42889
TCGA-DK-A1AE-01	1.34521	0	1.21157	0.949871	0.101785	6.47132	3.09808	8.96215	3.81222	6.94099	11.5499	0.701948	4.34939	3.08723	6.89093	0.132774	4.95408	High_risk	3.16604
TCGA-LT-A8JT-01	1.75616	0	3.94659	2.18669	0.129481	10.3995	4.43116	8.88074	4.70239	6.34511	10.8887	0.354678	6.97681	1.16446	11.0067	0.130008	4.02203	Low_risk	2.42726
TCGA-BT-A20O-01	1.0137	1	0.0957219	0.577538	0.620305	6.41615	2.76941	9.08353	5.95321	5.77077	11.2536	0.676358	5.92956	6.32302	8.43727	4.4539	4.46389	Low_risk	2.73196
TCGA-K4-A4AB-01	0.230137	0	3.20134	0.391548	0.0490731	9.77894	5.28059	8.78054	4.74389	6.06072	10.5102	1.85945	8.18173	4.3633	7.19493	0.0852887	6.04075	High_risk	3.06503
TCGA-FD-A43U-01	1.74247	0	4.1113	0.441483	0.244644	6.8057	3.20174	8.37164	5.61191	4.50585	9.75634	0.634314	5.33196	5.35168	9.03437	0.791772	2.79065	Low_risk	2.33166
TCGA-FD-A6TE-01	1.03014	0	3.9477	0.390558	0.114634	9.94042	1.30725	9.24267	5.88586	5.1084	12.0634	1.45565	7.01947	3.74325	9.94612	0.735089	5.78873	High_risk	2.84288
TCGA-XF-A9SV-01	1.06301	1	3.67785	0.123666	0.273695	5.9567	8.79808	9.11249	5.02879	3.64443	10.4346	0.696172	5.87322	3.68441	9.64595	0.143916	2.96223	Low_risk	2.59257
TCGA-GD-A6C6-01	0.183562	0	4.79994	0.29007	0.105544	5.80821	0.325271	7.8407	3.93427	2.99201	9.38336	0.463413	6.02243	4.77644	7.88165	0.214374	2.29784	Low_risk	2.01338
TCGA-KQ-A41N-01	4.39452	0	3.06881	2.4587	0.291486	5.12798	1.54617	7.45574	4.17819	4.49156	9.32353	0.477159	4.2711	1.86279	4.52122	0	2.99112	Low_risk	2.43749
TCGA-4Z-AA7W-01	2.30137	0	2.73279	0.0881416	0.12075	8.38268	6.8419	7.98462	5.13558	6.37142	10.5375	0.125254	6.69054	5.21758	8.2178	3.16681	3.7991	Low_risk	2.33277
TCGA-CF-A9FH-01	0	0	4.48596	2.4147	0.451013	9.53617	5.92265	8.62401	4.62107	4.76844	12.1603	0.882134	8.40601	1.83625	11.2739	0	3.6668	Low_risk	2.36112
TCGA-KQ-A41Q-01	3.91507	0	3.67659	1.41603	0.238665	7.87694	2.45752	8.64976	3.25266	1.49083	11.199	0.583519	5.08701	3.25242	7.82511	0.144569	3.3886	Low_risk	2.46408
TCGA-E7-A3X6-01	2.47671	1	3.33319	0.626953	0.172359	5.50085	5.98008	8.8185	5.28528	5.75748	11.474	0.78668	8.16778	3.82763	10.7965	2.86825	6.04896	Low_risk	2.41077
TCGA-XF-A9SL-01	5.53425	1	3.76152	1.41846	1.23321	8.46732	8.64055	8.60033	5.02649	5.5877	10.4388	2.96888	5.63574	4.64843	7.40689	0.496309	3.42715	High_risk	3.00886
TCGA-4Z-AA81-01	3.47945	1	1.72356	0.1153	5.80915	5.71448	1.28641	8.8887	5.61363	5.8761	11.5725	0.110898	8.54644	4.91539	7.40182	3.31972	5.71343	Low_risk	2.6183
TCGA-DK-A1AB-01	1.39178	1	3.35334	1.30012	0.236217	7.11749	6.27687	8.82675	4.98923	6.39667	11.8446	2.48169	6.21885	4.46778	10.5613	1.1973	6.87711	High_risk	2.95115
TCGA-XF-A9T0-01	2.18904	0	1.04194	0.569686	0.259785	5.91683	4.34835	8.91758	4.79019	6.44028	10.7843	0.495797	4.8279	4.24327	9.852	0.96066	4.95196	Low_risk	2.80553
TCGA-GC-A3RC-01	1.32603	0	1.77172	0.550211	0.431142	6.46426	2.88747	9.39325	5.7419	6.7561	11.638	0.406863	8.89311	5.67	7.61678	2.00032	6.93606	High_risk	3.05969
TCGA-XF-AAN8-01	0.323288	1	0.816804	0.0869196	0.803062	10.1876	6.55087	8.25791	4.98753	7.71888	10.3192	5.28073	3.72681	6.91625	8.31824	0.129085	4.17719	High_risk	3.53632
TCGA-XF-A8HF-01	8.09315	1	2.97495	0.181548	0.166073	6.30039	2.26748	8.44038	5.45448	3.83478	9.5674	0.325962	5.26068	3.45606	5.82977	0.22848	3.39461	Low_risk	2.63866
TCGA-E5-A2PC-01	3.63288	0	3.38375	0.112633	0.0278618	7.26191	5.37279	9.13278	5.51288	4.85726	11.6636	0.057277	9.46967	2.56864	10.3325	1.09126	4.37287	Low_risk	2.44715
TCGA-ZF-A9R2-01	1.7589	0	3.44575	0.823831	0.0291348	9.80905	5.72915	8.42278	4.8686	5.41175	12.055	0.375735	7.30076	1.85718	10.0093	0	4.34072	Low_risk	2.54515
TCGA-E5-A4U1-01	3.23562	0	4.73889	1.79231	0.324235	5.38039	1.81471	7.63627	5.10797	3.41878	9.97495	1.81336	5.89038	1.17887	6.94945	0	2.243	Low_risk	2.24007
TCGA-BT-A0S7-01	0.547945	1	1.15283	0.36042	0.23952	9.62721	2.42996	9.19053	5.21517	7.8887	11.251	1.05158	4.32875	3.23831	4.02287	0.24062	7.45181	High_risk	3.73731
TCGA-ZF-A9RM-01	3.9863	0	4.49766	1.82656	0.12446	5.49721	6.07636	9.54609	5.679	5.67688	10.6767	0.104202	6.06068	1.52482	8.09977	0	5.16924	High_risk	2.85736
TCGA-UY-A9PB-01	2.46301	0	2.63668	1.88737	0.306262	7.05618	3.70328	9.05572	5.54912	6.40441	11.4096	0.495388	7.73102	7.36543	9.6996	2.63201	5.22115	Low_risk	2.65652
TCGA-XF-A9SY-01	1.75342	0	3.21767	2.54723	0.119688	5.71051	2.78503	8.95342	6.10793	8.08705	11.6418	0.622556	8.76022	6.56669	8.04803	3.31882	6.69178	Low_risk	2.7842
TCGA-E7-A7DU-01	0.0767123	0	3.18707	0.734829	0.130799	9.79165	1.51723	7.95436	4.99289	3.77116	10.6632	0.479748	7.3268	1.28783	10.0957	0	3.04026	Low_risk	2.12464
TCGA-XF-AAMJ-01	4.57534	1	2.31557	1.32377	0.532866	7.19685	3.56756	8.71628	4.87429	4.85366	10.2555	2.76418	4.8755	6.03289	7.19495	0.607674	5.0867	High_risk	3.1145
