# Supplementary material for: RAB14 promotes epithelial-mesenchymal transition in bladder cancer through autophagy‑dependent AKT signaling pathway
Source: Cell Death Discov. 2023 Aug 9;9:292. doi: 10.1038/s41420-023-01579-8 (PMC10412633; doi:10.1038/s41420-023-01579-8)
Supplement: Supplementary file 8 — Table S2_4 [file 41420_2023_1579_MOESM8_ESM.xlsx]

## Sheet: Sheet1
Table S2_4 Identification of four autophagy-related genes.
Patients	Times	Status	APOL1	DIRAS3	EGFR	FOS	HSPB8	IFNG	ITGA3	MYC	P4HB	RAB14	RAB17	RAB3B	RAB44	RGS19	SPHK1	Age	Gender	pT_stage	pTNM_stage	Grade	time
TCGA-ZF-A9RN-01	615	1	7.63709	2.57476	4.56847	5.272	1.16999	2.6298	5.11315	5.9702	9.04979	6.90037	1.99404	0.182311	0.190931	5.49656	3.75026	67	F	T3	III	G1	615
TCGA-CF-A1HR-01	389	0	9.12651	1.20995	4.24517	7.18708	9.17412	0.08882	7.83222	4.27921	9.08304	6.40223	4.08229	0.0343566	0.217231	5.10278	3.50139	62	M	T3	III	G1	389
TCGA-XF-A8HH-01	57	1	7.63741	1.27751	4.36164	8.89716	5.20848	0.160275	6.56816	4.5478	9.21744	6.63905	3.46352	0.486457	0.360758	5.49107	3.68872	61	F	T3	IV	G1	57
TCGA-ZF-AA4W-01	1830	0	8.37801	0.543793	6.82076	7.28246	5.84575	0.331361	6.78688	8.162	7.54032	7.18268	4.41111	0.272501	0.102188	4.76599	7.52786	56	M	T3	III	G1	1830
TCGA-XF-A9SU-01	182	1	8.13288	1.64372	4.01798	6.80392	5.1549	0.329755	6.51013	4.90285	8.40586	5.85907	2.91296	0.607105	0.24184	5.99964	5.29998	74	F	T3	IV	G1	182
TCGA-DK-A3IQ-01	539	1	7.83047	3.27868	4.67717	7.56788	6.74064	0.1595	5.15035	3.61175	9.94243	6.14047	1.27041	1.22663	0.534759	5.16451	5.95607	74	M	T3	III	G1	539
TCGA-FD-A6TK-01	330	0	8.06349	1.10098	4.62846	6.55	5.0305	2.84571	8.04004	6.16988	8.65683	7.01537	2.55073	1.62793	0.755828	5.8356	6.62899	60	M	T2	III	G1	330
TCGA-DK-A1A7-01	560	0	5.13514	0.216734	2.00551	7.4674	3.57398	0.0301242	5.02849	3.70723	6.51532	4.80197	2.69579	0.626486	0.124328	3.71504	0.89243	67	F	T3	IV	G1	560
TCGA-CU-A5W6-01	56	1	10.3722	1.19005	4.19892	8.2826	7.93846	0.207768	5.73306	3.92196	9.46258	6.51255	3.68021	0.227987	0.121811	5.20016	3.43639	70	M	T4	III	G1	56
TCGA-DK-A3X1-01	2009	0	6.7767	0.803971	2.89757	7.95873	1.37212	0.0497702	6.88317	3.40647	8.00275	5.07788	1.33102	0.15004	0.0564448	4.54831	2.71923	78	F	T3	III	G1	2009
TCGA-XF-A9ST-01	128	1	3.06762	1.54617	3.12444	6.51207	6.88371	0.194591	3.91089	4.37723	9.98828	6.15031	3.50574	2.30483	0	5.26565	4.1272	68	M	T3	III	G1	128
TCGA-CF-A9FM-01	398	0	11.1698	1.32037	4.11478	8.7793	4.24726	0.349252	8.31023	3.47866	8.13203	6.60228	4.02138	0.279887	0.663663	5.2261	1.98109	50	M	T1	I	G1	398
TCGA-BT-A20V-01	154	1	6.86135	0.955313	7.13472	6.40537	5.8481	1.73829	7.40441	5.28986	9.57646	7.16803	2.46999	0.359971	0.145743	4.81936	3.26473	59	F	T4	IV	G1	154
TCGA-GV-A3QF-01	617	1	8.68376	0.12499	9.83564	9.21716	2.02609	0	7.71923	5.27359	9.71723	6.27138	3.79778	0.334797	0.231678	4.31253	1.93659	79	M	T3	IV	G1	617
TCGA-DK-A2I4-01	4343	0	10.4775	1.68966	5.41316	7.78931	4.67022	3.9419	7.80316	4.90708	8.96066	6.5094	3.80786	4.25221	0.288299	5.95393	5.29324	79	M	T3	III	G1	4343
TCGA-DK-A6B2-01	477	0	7.80842	0.803723	5.30913	8.4917	5.94275	0.65828	5.45404	4.34062	9.09062	7.1189	3.36351	0.625645	0.083792	5.45437	4.03647	70	M	T3	IV	G1	477
TCGA-DK-A1AG-01	475	0	9.528	0.778881	5.11371	6.99455	4.68524	0.540226	8.74533	5.4727	8.22177	5.68769	4.62011	0.40621	0.264116	5.58249	1.43408	65	M	T3	III	G1	475
TCGA-XF-A9SZ-01	859	1	9.78582	1.32239	4.79214	8.70469	3.91724	0.446574	3.33345	4.04829	9.27146	6.82395	4.50244	0.469886	0.168385	5.44155	5.75286	79	M	T3	IV	G1	859
TCGA-E7-A519-01	508	0	10.869	1	1.47025	6.1166	2.84988	0.0877344	7.11459	1.24738	6.29036	5.09916	5.0066	0.78115	0.0751903	4.57679	2.49129	72	M	T2	II	G1	508
TCGA-2F-A9KO-01	734	1	10.6964	1.56969	3.2991	8.68415	5.94997	3.2719	5.86625	6.84163	8.5959	6.40901	2.99951	0.559149	0.559247	4.35683	3.44387	63	M	T3	IV	G1	734
TCGA-ZF-A9R1-01	773	0	8.97864	1.40887	4.61019	5.37167	5.98588	0.0931545	8.22739	5.168	9.38523	6.49612	3.88159	0.728748	0.130667	5.47004	3.09945	81	M	T1	IV	G1	773
TCGA-4Z-AA7S-01	1064	1	9.73114	0.547549	3.46848	10.0835	6.90617	0.0842004	7.00162	5.31669	8.87107	6.25248	3.01357	0.367707	0.329066	4.05988	1.66667	66	M	T2	III	G1	1064
TCGA-BL-A13J-01	81	1	8.5872	1.40994	7.42099	9.63214	4.65525	1.01566	5.77536	5.92023	8.63259	6.89	1.17681	1.13733	0.647882	4.98273	3.45929	65	M	T4	IV	G1	81
TCGA-DK-A3IK-01	146	1	7.19342	0.592349	5.10424	7.06151	4.67208	0.199248	5.02338	3.26902	7.38825	5.87714	2.81775	0.730922	0.127897	3.8524	2.82471	87	M	T3	IV	G1	146
TCGA-C4-A0F1-01	89	0	6.85255	2.64731	6.61624	6.87423	4.0869	0.188907	8.122	5.68666	8.54284	6.02049	0.115033	0.250962	0.145482	4.53414	5.01507	71	M	T3	III	G1	89
TCGA-DK-A3IS-01	1529	0	8.77571	0.295605	3.79782	5.5647	5.76412	0.299714	7.87114	4.85713	8.70145	6.04444	2.40231	1.52306	0.121015	5.49619	1.62719	68	M	T2	II	G1	1529
TCGA-UY-A9PH-01	1561	0	9.77398	1.26748	3.01148	7.77758	2.97436	1.72212	4.74793	4.76928	7.92696	6.20609	2.87767	0.218347	0.159242	5.18405	4.14088	73	M	T2	II	G1	1561
TCGA-E5-A4TZ-01	467	1	9.25346	0.731357	6.27311	4.5775	5.5888	0.246347	4.2566	6.77518	9.26353	7.43185	1.6521	0.701593	0.127765	6.78514	3.58685	64	M	T4	IV	G1	467
TCGA-DK-A3WW-01	633	0	10.1093	0.415001	5.28659	8.12923	1.0165	3.78308	8.81802	8.29289	8.31561	6.601	0.555325	0.308128	0.401303	4.71637	7.21065	57	M	T3	III	G1	633
TCGA-ZF-AA56-01	259	1	9.98343	0.610133	5.67551	8.04169	5.1738	0.375067	7.34059	6.07624	9.70906	7.02307	2.51013	0.312549	0.715015	5.05892	4.28992	79	F	T2	III	G1	259
TCGA-UY-A8OB-01	2109	0	9.99754	0	6.70113	5.33715	6.77428	2.47173	10.0556	7.38818	9.51232	6.73914	3.61904	1.65737	0.093425	5.02057	6.45673	63	M	T3	IV	G1	2109
TCGA-YC-A9TC-01	20	1	5.65394	3.85251	7.28739	5.69558	1.75151	0.388245	6.9512	7.02018	8.4341	6.09209	5.01937	0.890252	0.0416635	4.23697	3.11033	71	M	T2	IV	G1	20
TCGA-CF-A7I0-01	368	0	7.9343	0.763582	3.51942	8.78148	7.44808	0.19862	6.78339	4.85369	8.26564	6.46629	3.19502	1.88526	0.223793	4.39256	1.55041	54	M	T2	II	G3	368
TCGA-K4-A5RJ-01	539	0	9.45574	1.80727	1.94174	5.80486	1.86584	4.68589	5.98978	4.81851	8.86182	6.80242	0.552771	0.145221	0.032383	6.00532	4.34356	75	M	T2	II	G1	539
TCGA-YF-AA3L-01	364	0	6.76528	0.828469	2.88938	5.66343	2.03221	0.138814	7.6865	3.73883	8.93956	5.86596	4.87551	1.849	0.229342	4.36429	2.40002	47	F	T2	II	G1	364
TCGA-CF-A3MI-01	370	0	7.42252	0.1129	2.41221	7.74122	5.19522	0.18612	5.44716	3.1423	6.0562	4.82864	1.67166	0.0480967	0.17031	5.07383	0.872474	62	M	T2	II	G3	370
TCGA-DK-A6B0-01	2330	0	11.2816	0.675726	2.98313	10.3635	2.78839	0.0677764	8.05475	5.23444	7.57648	6.81641	4.38252	0.935233	0.113834	5.40068	1.12082	61	M	T2	II	G1	2330
TCGA-DK-A6B1-01	2049	0	6.30045	1.39325	3.73432	9.34969	7.24324	0	5.26577	2.67371	8.92356	6.77018	4.35983	3.2867	0.642378	5.02486	1.99783	67	M	T2	II	G1	2049
TCGA-G2-AA3C-01	211	1	8.71411	2.64344	3.83483	3.92323	0.544485	0.346078	7.65161	5.17816	9.10334	6.13667	2.2135	2.23456	0.132774	6.42086	7.53522	66	M	T3	IV	G1	211
TCGA-XF-AAN3-01	2625	0	6.83005	1.33085	5.04816	6.79924	3.8222	0.253021	7.61115	6.13241	9.46185	7.02435	5.02136	0.542407	0.363115	5.14339	4.07532	76	M	T3	IV	G1	2625
TCGA-CU-A0YO-01	149	1	8.50526	1.41895	5.93451	9.52612	6.05748	0.388465	6.9838	6.37728	8.22259	6.56136	2.13073	0.0754642	0.140779	5.09896	1.78371	84	M	T3	IV	G1	149
TCGA-BT-A3PJ-01	789	0	8.52352	0.592254	10.5709	7.00523	1.41251	1.30987	9.82348	6.17259	9.94408	6.68847	3.05212	2.60992	0.130931	4.46684	5.63373	76	M	T3	III	G1	789
TCGA-CF-A47Y-01	373	0	9.33377	0.873498	2.05238	6.59511	1.17383	0	7.02465	2.7857	6.15468	5.42436	2.79402	1.48378	0.450274	4.25703	0.545968	55	M	T2	II	G3	373
TCGA-FD-A62O-01	216	1	9.34985	0.933119	5.33342	8.14202	6.15248	0	7.0526	5.68179	8.80214	6.05685	3.86908	0.439783	0.295018	5.61427	1.40958	74	M	T3	IV	G1	216
TCGA-BL-A0C8-01	1219	0	7.13052	0.905479	3.84872	6.51735	4.47893	0.103352	4.5421	2.19044	9.56017	7.07339	3.18948	3.97187	0.155706	3.96061	1.64293	73	M	T1	I	G1	1219
TCGA-E7-A7DV-01	37	0	8.27033	0.843099	5.17163	6.022	5.95929	0.429321	9.38672	5.2386	9.25192	6.27436	2.96756	2.30015	0.0694272	6.12778	4.81388	44	M	T4	IV	G1	37
TCGA-DK-A3WY-01	4967	0	6.64277	0.999278	4.19443	6.92193	5.85404	1.53067	7.12275	5.5345	8.45752	6.3437	1.16298	0.123666	0.226015	6.61756	4.12334	67	F	T3	III	G1	4967
TCGA-BT-A20N-01	795	1	4.61292	0.81032	7.26114	7.83818	0.766129	0.110631	7.49874	6.88401	8.94769	6.25847	0.241718	0.817787	0.154842	5.83669	4.71129	72	M	T3	III	G1	795
TCGA-G2-A2ES-01	1004	1	10.7206	0.194591	5.14468	8.03491	3.30296	1.8828	6.48851	6.19405	8.30002	6.77064	1.48135	0.322851	0.216734	3.6884	6.30641	85	M	T3	II	G1	1004
TCGA-GC-A3YS-01	758	0	6.42234	2.10316	5.49613	6.17039	4.8293	0.36793	7.92476	6.83581	8.64788	7.08959	1.87188	1.89519	0.319387	4.95792	5.89343	61	M	T3	IV	G1	758
TCGA-FD-A43X-01	110	0	10.5926	0.176578	3.01578	9.21462	3.5523	0	8.73777	4.86734	8.34564	5.82219	5.08763	1.71198	0.233152	6.07639	1.2787	84	M	T1	II	G1	110
TCGA-XF-A9SM-01	1048	0	7.76982	1.34891	5.65139	6.89764	2.70772	3.67582	8.22663	6.8412	8.74659	6.77484	2.00468	0.901649	0.103531	6.08542	6.27826	76	M	T3	III	G1	1048
TCGA-DK-A6AV-01	1952	0	4.98847	0.219835	5.31119	8.88561	6.1767	0.430928	6.59917	5.62349	9.40211	6.44254	2.95695	0.579952	0.521553	5.45356	3.22395	82	F	T2	II	G1	1952
TCGA-GU-A42Q-01	344	1	6.24542	0.621899	7.42538	8.01181	3.17824	0.204141	7.41391	7.28521	8.91675	7.02007	0.772899	2.10846	0.0409625	6.1124	4.59779	67	M	T3	III	G1	344
TCGA-C4-A0F7-01	62	1	6.43441	1.30929	5.94195	8.88272	4.30858	0	4.65625	7.43051	8.15427	5.82295	0.0371713	0.256769	0.0951818	6.55622	2.81582	77	M	T4	IV	G1	62
TCGA-CF-A47W-01	368	0	9.08553	0.982729	2.30445	6.63777	1.41986	0.0543623	7.38339	4.38045	7.34888	5.97725	3.34683	1.48816	0.120883	4.9617	0.822852	42	M	T2	II	G3	368
TCGA-XF-AAMQ-01	2177	0	9.7705	0.498557	4.26319	8.01797	3.98129	2.46511	7.40687	6.10529	8.99955	6.56461	3.21774	1.02226	0.404903	4.92673	2.82558	59	F	T2	II	G1	2177
TCGA-K4-A3WS-01	761	0	8.53551	2.36368	4.25766	7.40542	6.03479	1.30521	4.98688	5.13941	8.88796	6.56193	2.71587	0.711935	0.673828	5.66783	5.40755	66	M	T3	III	G1	761
TCGA-C4-A0EZ-01	273	1	3.7566	0.62938	0.980903	6.41148	3.76703	0.230818	4.34072	4.40475	8.56053	6.72261	0.451752	5.27002	0.0919367	3.69854	3.76468	69	F	T3	IV	G1	273
TCGA-CF-A47S-01	333	0	11.0987	0.356595	4.00398	9.43974	4.78423	0.202888	7.46568	3.96635	7.92404	5.82471	4.07403	1.79863	0.236095	5.06018	1.69929	41	M	T2	II	G3	333
TCGA-ZF-AA5P-01	372	0	6.56274	2.83889	3.81269	10.0235	8.602	0.410233	4.9528	5.8498	8.63103	5.93389	1.44079	0.0586628	0.553361	3.93568	4.8964	65	M	T2	IV	G1	372
TCGA-XF-A9SX-01	719	1	8.38519	2.50906	4.63272	7.20243	4.89191	1.60966	9.21477	6.32698	8.89019	6.37857	4.86815	2.0571	0.296663	5.57808	6.82356	63	F	T3	IV	G1	719
TCGA-FD-A3B8-01	384	0	8.50504	2.64393	5.76725	9.24728	7.72511	3.17079	8.66806	6.40907	9.35708	6.52336	1.04551	0.332737	0.86584	5.56917	5.6946	56	M	T2	II	G1	384
TCGA-CF-A27C-01	425	0	9.75393	0.400975	4.33954	9.14125	4.50289	0.0589399	6.80108	4.54673	9.3311	5.64166	3.01141	0.260146	0.0668125	4.57785	0.485633	52	M	T3	III	G1	425
TCGA-XF-A9T4-01	495	1	8.78128	0.750778	5.57771	10.5957	3.28373	1.21804	9.28003	6.28211	9.34697	7.24225	2.07389	0.165558	0.328262	6.20574	5.7928	48	M	T2	IV	G1	495
TCGA-HQ-A2OF-01	1947	0	5.43459	2.12823	5.36687	9.20499	1.71466	0	8.9803	7.30515	7.8982	6.61365	4.89001	1.49211	0.0282862	2.69688	1.24714	52	F	T3	III	G1	1947
TCGA-DK-AA74-01	1708	0	9.55224	1.49605	4.36783	7.60229	4.72036	1.99436	7.14397	5.44121	8.80712	6.07376	3.07377	0.542109	0.285698	5.70974	7.15996	75	M	T3	III	G1	1708
TCGA-FD-A3SM-01	547	1	6.24222	1.26861	4.20006	6.03054	5.60423	0.0728604	8.84486	3.32347	9.04797	6.22251	4.54199	0.328147	0.141694	4.60151	4.69909	70	M	T3	IV	G1	547
TCGA-KQ-A41P-01	1094	0	5.77792	0.347779	2.52604	5.96975	3.50677	0.274649	6.46817	4.43413	7.8302	5.64638	2.81287	0.663663	0.131458	5.16222	3.43425	76	M	T3	IV	G1	1094
TCGA-C4-A0F6-01	700	0	5.7349	0.461005	4.85221	8.15628	2.27014	0.483468	5.24864	4.74134	8.89913	6.17396	2.85561	0.779722	0.267596	5.10544	2.3081	82	F	T3	III	G1	700
TCGA-FD-A3B5-01	272	1	6.97199	1.79822	7.20239	8.68132	6.15869	0.0586628	8.06583	6.15836	9.17419	5.99894	1.37535	0.522658	0.277985	5.517	4.30948	86	M	T2	IV	G1	272
TCGA-4Z-AA80-01	19	1	9.21363	0.185232	5.24045	9.6103	5.87692	0.207268	5.89993	6.12689	8.86914	7.01322	3.99413	1.73782	0.121546	3.09084	2.17536	73	M	T1	II	G1	19
TCGA-FD-A3B6-01	1005	1	7.54421	3.56731	8.77359	7.80978	2.06702	3.55746	9.17636	6.63653	9.31905	6.33865	3.74518	2.59221	0.0450235	6.5984	6.06492	75	M	T2	II	G1	1005
TCGA-4Z-AA87-01	1454	0	6.86686	0.346531	3.42702	8.12975	1.86418	1.83677	4.79324	7.3101	9.19425	6.58791	2.46501	0.329755	0	4.30252	3.22511	72	M	T4	III	G1	1454
TCGA-DK-A1A6-01	2020	0	7.89703	0.258217	2.42204	6.55847	6.32211	1.869	3.59652	4.74579	9.51825	6.60068	2.81244	0.731096	0.0571383	6.72063	3.76426	53	M	T2	IV	G1	2020
TCGA-DK-A1AD-01	3420	0	7.75461	1.47197	3.83106	6.72106	4.06463	0.315334	5.12678	5.52571	8.45969	5.95591	2.05672	0.078883	0.0423642	3.59046	1.52401	69	M	T3	IV	G1	3420
TCGA-FD-A5BS-01	1639	0	7.78373	0.726744	1.89122	7.15848	4.45658	3.69305	3.77338	3.72671	7.52486	4.67042	1.26213	0.451541	0.133432	5.22962	5.42919	68	M	T3	III	G1	1639
TCGA-2F-A9KW-01	254	1	5.96862	0.453333	5.03313	9.20818	7.84556	0	3.95754	4.90739	9.1898	7.03699	4.17297	0.227741	0.082975	4.25026	2.73823	67	F	T2	III	G1	254
TCGA-DK-AA6T-01	572	0	5.3732	1.39204	1.31817	3.32207	2.2545	1.51101	3.18449	5.13858	6.49733	5.88685	1.56047	0.233029	0.0427844	7.12154	1.74966	63	M	T2	II	G1	572
TCGA-4Z-AA84-01	460	0	6.78646	0.490981	4.35686	8.37478	4.52696	0.156138	5.51454	8.88029	8.40113	6.3597	2.7626	0.0908534	0.0233263	5.21771	4.85064	61	M	T1	IV	G1	460
TCGA-CU-A0YR-01	460	1	8.4612	0.181166	3.59603	8.27847	8.73059	1.5201	4.56438	6.03871	8.34069	6.65203	2.09862	1.72067	0.111699	5.41205	3.62258	83	M	T2	IV	G1	460
TCGA-FD-A3B3-01	974	1	7.63203	1.71035	6.15927	8.34397	4.17586	2.94073	7.0955	7.61749	8.24212	6.89158	0.163628	0.784336	0.364797	4.84966	6.35906	74	F	T2	III	G1	974
TCGA-FD-A43N-01	699	0	7.11308	0.791439	4.62981	8.95374	4.97179	0.27739	5.6105	5.605	8.59498	5.99011	3.65336	0.31545	0.0568609	4.25229	3.86326	76	M	T2	III	G1	699
TCGA-BL-A13I-01	223	1	6.50701	1.4409	4.99114	8.58715	4.80456	1.53451	5.87296	6.3162	8.29483	6.74298	0.125122	1.99689	1.12026	6.40021	3.71223	57	F	T3	III	G1	223
TCGA-KQ-A41S-01	35	0	7.11183	2.43693	2.38783	10.3778	4.88464	0.94703	4.58172	4.88495	9.23345	6.24535	3.38586	0.195474	0.144699	5.23051	3.82595	87	F	T4	III	G1	35
TCGA-4Z-AA86-01	311	1	7.9718	1.12347	9.23366	7.26515	3.42904	3.62449	7.86544	6.34312	8.53063	6.91914	1.33445	1.55149	0.383276	5.57782	7.42237	66	M	T2	IV	G1	311
TCGA-E7-A5KF-01	20	0	9.81236	0.465713	5.05722	11.5193	3.44221	0.0821576	7.25905	4.16613	8.8768	6.45832	3.84658	2.60039	0.263034	5.49148	0.470615	67	M	T2	II	G3	20
TCGA-XF-AAN7-01	565	1	6.13449	2.25565	5.88388	8.82083	5.75919	0.187641	4.20006	6.38765	9.61576	6.43383	0.678523	1.75215	0	4.24121	2.50693	60	M	T3	IV	G1	565
TCGA-DK-AA6M-01	1582	0	6.94487	0.885262	5.34595	6.6666	5.16921	1.28285	8.98111	7.21331	9.06884	7.09062	3.44436	1.28096	0.364797	5.84763	6.75638	64	F	T2	II	G1	1582
TCGA-CU-A3YL-01	906	0	8.07238	0.601697	1.146	7.34655	7.94987	0.500598	7.86098	5.06324	8.41805	5.77615	5.36278	1.3232	0.210638	4.48963	2.18628	67	M	T4	III	G1	906
TCGA-ZF-A9RD-01	408	1	9.11466	0.925392	5.9393	10.0943	3.10256	3.16798	6.86506	6.62424	8.41947	6.38405	1.14365	0.171463	0.598079	5.12986	5.23716	75	F	T2	IV	G1	408
TCGA-C4-A0F0-01	59	0	4.53788	0.860446	5.86313	3.86184	2.9299	1.30229	8.92564	7.08838	8.78832	7.03123	0.361993	2.57546	0.03492	5.66824	7.92997	60	M	T2	II	G1	59
TCGA-FD-A3SR-01	602	1	6.8012	2.57185	8.32524	7.32923	6.00363	0.50782	4.4136	3.66083	10.3366	6.41828	4.22004	0.831553	0.356031	4.87293	3.8366	68	M	T4	IV	G1	602
TCGA-DK-A6B5-01	1542	0	7.74751	0.455544	4.81961	8.51643	6.49118	0.817951	7.22339	4.8657	9.36237	6.15405	3.91287	0.519743	0.342555	5.44912	4.70552	45	M	T4	IV	G1	1542
TCGA-HQ-A5ND-01	274	1	9.01966	0.640528	6.18573	6.76938	3.43289	1.49764	9.6467	5.80452	9.43848	7.34978	1.3484	0.190046	0.0807941	4.15541	3.50285	78	M	T3	IV	G1	274
TCGA-DK-AA76-01	366	0	6.6944	0.616828	3.79282	6.32082	2.0842	0	7.50121	5.25342	9.32325	6.27417	3.87998	0.552967	0.671112	4.44169	1.4703	64	F	T2	II	G1	366
TCGA-CF-A47V-01	379	0	9.74078	1.21661	4.09381	10.0931	5.001	0.0546401	7.52169	2.93025	7.14797	4.62467	3.69233	0.299362	0.547252	4.78384	1.41305	52	M	T2	II	G1	379
TCGA-E7-A3Y1-01	163	0	7.7374	0.879314	3.25178	9.95067	2.12042	0	6.07002	4.18018	7.00645	5.0572	0.521754	0.0226164	0.0669502	2.55201	0.64284	57	M	T2	II	G3	163
TCGA-ZF-AA53-01	1761	0	7.93337	1.19099	4.71853	6.40715	3.25043	1.93444	8.45617	6.08276	9.05971	6.31145	1.657	0.334111	0.194087	5.20426	6.3709	60	M	T2	II	G1	1761
TCGA-ZF-A9R7-01	665	0	7.8129	0.115699	3.50927	10.6274	5.81468	4.09004	6.57275	2.75005	7.55178	6.01309	4.70064	0.0475384	0.784839	4.75136	2.89325	76	F	T2	II	G1	665
TCGA-GV-A40G-01	580	0	7.3719	0.630405	3.47162	5.79644	5.66709	0	7.04347	1.7629	8.54411	5.96657	3.50122	0.906583	0.193835	4.78533	3.94491	77	M	T2	II	G1	580
TCGA-4Z-AA7M-01	495	0	8.23853	0.417596	6.04804	6.76162	1.57003	0.191563	5.49933	2.79244	8.55954	6.0031	4.01221	0.730662	0.028852	6.1542	3.24053	65	M	T2	III	G1	495
TCGA-BT-A2LD-01	623	1	7.12492	0.356369	7.99816	9.28719	5.84793	0.0831112	6.90171	4.28468	9.3574	6.06008	1.23677	1.73816	0.138945	5.37205	5.37504	78	F	T3	IV	G1	623
TCGA-4Z-AA82-01	1556	1	7.47259	0.571143	6.68733	8.34431	6.47641	0.250598	7.74352	6.46626	10.126	7.6027	3.79835	0.377957	0.260267	5.2363	5.19488	59	M	T2	IV	G1	1556
TCGA-FD-A62P-01	191	1	6.47693	1.45207	5.2596	8.24312	7.44414	1.95308	5.03087	6.75439	9.32314	6.67306	1.61292	0.29725	0.268075	5.43336	4.52348	76	M	T2	II	G1	191
TCGA-FD-A3N6-01	851	0	7.45067	0.390007	6.60932	8.46377	6.63309	1.49467	6.81937	8.55198	8.15714	6.70613	0.32987	0.229342	0.377068	4.58146	5.31098	43	F	T2	II	G1	851
TCGA-2F-A9KR-01	3183	1	10.682	1.71686	5.12634	8.1164	5.07173	0.172359	7.96939	3.51194	8.346	6.41293	4.663	0.482125	0.0760117	5.209	3.46443	59	F	T2	III	G1	3183
TCGA-CF-A3MF-01	383	0	7.8245	0.151079	2.08284	4.40758	3.77368	0.0333701	5.42673	1.50213	4.91458	2.9879	3.11696	1.11676	0.0746424	2.11083	1.99215	34	M	T3	III	G3	383
TCGA-CU-A3KJ-01	562	0	5.43687	0.830012	7.19149	9.77631	1.55719	0.566961	8.6547	7.5491	9.42992	6.51924	2.497	0.47747	0.0893626	4.97337	3.10062	75	M	T3	III	G1	562
TCGA-FD-A6TC-01	187	0	10.768	1.56155	4.64215	9.51544	7.38773	0.0798389	7.09665	4.98428	9.66535	6.93934	3.41404	0.784839	0.154842	5.49272	5.60347	79	F	T2	III	G1	187
TCGA-XF-A8HB-01	1370	0	7.29574	0.208143	4.6491	8.57092	1.40218	0	7.45093	5.90234	8.55818	6.85393	3.96104	0.0177794	0.0870554	5.41844	4.76634	50	F	T2	II	G1	1370
TCGA-XF-AAN1-01	941	1	10.0672	0.194591	3.70417	6.68606	4.73707	0.315334	8.60874	5.30029	8.33088	5.25039	3.58992	1.49636	0.158078	5.64727	0.796598	75	F	T4	III	G1	941
TCGA-FJ-A871-01	272	1	5.10725	0.534858	3.22826	3.66794	3.71621	0.148609	4.32613	6.6552	9.43721	5.95678	0.745022	5.13875	0.147958	6.03884	5.8254	49	M	T2	III	G1	272
TCGA-UY-A9PA-01	1072	0	10.8967	0.801986	5.74213	11.7429	5.09886	1.55041	8.91679	6.4937	8.51734	7.20622	3.3223	0.162468	0.162468	5.25214	3.484	48	M	T3	III	G1	1072
TCGA-E7-A4IJ-01	674	1	7.79222	0.333424	3.05795	8.60447	1.38692	1.86378	6.10399	3.71187	8.88363	6.48396	3.79538	0.679424	0.0506062	5.46581	1.91636	56	M	T2	II	G1	674
TCGA-XF-AAMZ-01	1348	1	6.7995	0.250962	2.61393	8.05708	4.98926	0.146786	7.09232	5.85606	8.73086	6.59662	4.07332	0.748633	0.278936	6.34625	2.5407	81	F	T3	IV	G1	1348
TCGA-XF-AAMR-01	2790	0	8.40099	2.78578	5.28702	9.67994	8.78054	0.119688	8.50568	4.97126	8.93527	6.62091	4.54647	0.255803	0.713256	4.63892	3.25029	48	M	T3	III	G1	2790
TCGA-BT-A42E-01	1108	0	9.53952	0.342782	5.5726	9.79204	5.58705	1.90993	6.83907	6.37613	7.28176	6.83788	0.49416	0.405121	0.175045	5.07412	5.16457	74	M	T3	III	G1	1108
TCGA-K4-A6FZ-01	55	0	10.3058	0.590147	6.11958	7.90999	4.47753	0.70496	9.03771	6.75023	8.55103	7.21523	3.31833	0.372172	0.428142	5.39917	5.0206	75	F	T3	III	G1	55
TCGA-DK-A1AF-01	536	0	8.67055	4.21423	5.12164	10.294	6.58221	1.25042	6.93658	5.94255	8.99656	6.76535	2.56601	1.51662	0.766468	5.14826	5.73342	84	F	T3	IV	G1	536
TCGA-FD-A6TB-01	572	0	7.15873	3.24146	5.37394	8.6239	5.86404	1.92979	7.12137	5.6213	9.24408	6.22744	2.83889	0.453965	0.469573	5.72583	4.56181	82	M	T1	III	G1	572
TCGA-GU-AATO-01	324	1	6.62816	1.13159	2.01057	7.78466	6.87781	0.51783	6.52894	3.60189	8.56604	5.61496	4.00758	0.113434	0.2929	5.19485	4.84049	75	M	T2	IV	G1	324
TCGA-BT-A20U-01	455	1	7.18385	0.848237	4.45894	7.91175	3.98936	0.569102	6.23919	6.47491	9.06957	7.20211	3.76251	1.48826	0.114367	4.58765	4.49255	70	F	T3	III	G1	455
TCGA-DK-A1AA-01	578	0	10.9061	0.546857	4.47054	9.76927	6.50369	0.113834	8.45111	5.60076	8.47496	6.24377	3.37224	0.351854	0.218347	5.06721	1.31371	57	M	T3	III	G1	578
TCGA-GV-A3JW-01	649	0	8.7118	1.0077	7.12241	6.31301	5.65844	0	4.19488	5.6169	9.42964	7.41662	3.13885	1.74145	0.221568	4.04148	1.7019	74	M	T2	II	G1	649
TCGA-FD-A5BZ-01	835	1	8.06348	2.34341	5.48554	7.94955	5.71292	0	7.37495	4.7703	9.84102	6.2776	2.44435	1.10232	0.627233	5.66466	5.63083	77	F	T3	IV	G1	835
TCGA-ZF-A9R9-01	864	1	6.08299	1.33337	2.90008	5.8657	6.37772	0.144046	4.35871	3.46982	7.23585	5.47688	1.96225	0.61551	0.425674	3.24683	3.65039	58	M	T2	IV	G1	864
TCGA-G2-AA3F-01	893	0	5.71545	0.259905	5.15403	5.28508	5.0228	0.0672257	3.94041	4.71814	9.10837	6.66958	3.96783	0.675093	0.0946415	4.95149	2.9857	77	M	T2	IV	G1	893
TCGA-ZF-AA5H-01	897	0	8.31504	0.497944	7.44932	4.03205	2.66476	1.82518	9.70917	5.56075	9.88305	6.6507	2.08583	2.73044	0.218223	5.36713	6.41098	60	F	T2	IV	G1	897
TCGA-XF-A8HD-01	2964	0	9.77948	0.206518	5.21349	8.66611	2.1149	3.6238	8.36408	5.19332	8.14659	7.24583	4.43511	0.279531	0.102994	5.89022	4.24847	77	M	T2	III	G1	2964
TCGA-FD-A6TH-01	131	1	6.84413	0.487178	5.33774	8.58725	3.70707	0.294665	6.72277	6.07115	9.75856	7.22976	2.59103	0.804962	0.054779	5.76734	4.65858	63	M	T2	IV	G1	131
TCGA-4Z-AA7O-01	512	0	9.54398	0.334797	4.5364	8.77386	1.91246	0.968939	6.56638	3.50962	8.49687	5.94088	1.84201	0.838831	0.274291	4.2569	2.79023	64	M	T2	II	G1	512
TCGA-DK-A6B6-01	1115	0	9.97196	0.848638	2.28653	6.14234	0.687956	2.22336	4.6746	2.75324	9.00916	6.66748	3.18804	0.181039	0.111432	4.77063	0.993421	57	M	T2	II	G1	1115
TCGA-E7-A6MF-01	750	0	8.89324	2.68894	6.30553	6.70429	6.41623	0.184725	7.18706	5.65722	8.17604	7.49922	3.57805	3.09285	0.368712	4.54256	1.68244	37	M	T2	II	G3	750
TCGA-DK-AA6W-01	415	1	4.13729	2.59106	4.13949	4.37225	2.85716	0.573278	3.66013	6.38984	9.01641	6.14262	0.360196	2.5298	0.136323	5.08938	4.7036	78	M	T2	II	G1	415
TCGA-GC-A3BM-01	651	1	9.48979	0.475707	6.46807	11.7052	5.99972	0.783247	8.87425	6.31962	8.73393	6.29785	2.59534	0.831877	0.184852	5.51539	2.5551	70	M	T2	II	G1	651
TCGA-GU-A42P-01	332	1	6.72875	1.34511	6.6122	9.35915	3.16142	0	4.74729	3.64034	9.56005	6.5319	4.33822	1.51803	0.0969365	5.04994	2.18641	72	M	T3	IV	G1	332
TCGA-GV-A3QI-01	1110	0	10.1732	0.502331	5.95803	8.8766	2.77526	0.129613	6.06845	4.92655	9.49884	6.88147	4.27539	2.6393	0.146525	4.92455	3.26769	47	M	T3	III	G1	1110
TCGA-XF-A9T3-01	68	0	7.58103	2.19096	5.55244	7.95854	6.3903	1.51984	8.85378	6.08234	9.10721	6.67472	3.91347	1.36687	0.362778	5.24041	5.82244	69	F	T3	IV	G1	68
TCGA-E7-A8O7-01	466	0	10.6614	0.850399	5.27868	7.34479	5.37659	0.409255	8.03804	5.2789	8.52295	7.38822	4.5871	2.49779	0.278698	5.1507	1.55587	52	M	T3	II	G3	466
TCGA-DK-AA77-01	618	0	11.6777	1.09855	4.32392	9.7759	4.74525	1.40887	8.06575	5.87275	9.29004	6.20182	2.66296	2.13917	0.135009	5.27525	2.20558	61	M	T2	II	G1	618
TCGA-XF-AAML-01	232	1	8.89036	2.19925	3.60997	7.74808	0.65471	0.851599	5.8399	3.3552	9.96478	7.12466	3.84261	3.38463	0.139731	5.66374	2.40988	75	M	T2	II	G1	232
TCGA-CF-A3MH-01	398	0	8.49655	0.527971	4.11864	10.5035	6.37104	0.109294	8.10005	3.95551	8.76024	5.0667	3.47645	0.330329	0.167486	4.85862	1.57289	75	M	T2	II	G3	398
TCGA-XF-A8HC-01	200	1	8.26903	0.864176	3.83869	7.20723	2.41862	0	5.72204	0.944559	8.47172	5.9343	3.30106	2.87941	0.310573	3.94275	1.53754	79	M	T3	IV	G1	200
TCGA-ZF-AA4T-01	599	1	7.60255	0.663754	2.67978	7.32835	0.831877	0	4.95281	2.66557	9.18063	6.76477	3.89687	1.19308	0.078883	6.0247	2.68699	65	M	T2	IV	G1	599
TCGA-FD-A6TI-01	294	1	6.55875	1.42299	5.74224	11.0771	6.52819	0.201257	7.18459	6.35826	9.45914	6.64835	3.78825	0.145873	0.131985	4.04746	2.36664	73	M	T2	IV	G1	294
TCGA-H4-A2HO-01	46	0	9.274	0.926303	3.95853	9.84838	4.34051	0.123799	3.75074	2.05266	8.59905	6.09326	3.34207	2.52705	0.156655	3.72258	1.01428	53	M	T4	III	G1	46
TCGA-CF-A47X-01	384	0	6.95561	0.238909	2.01107	8.76429	3.2035	0.12618	6.30712	5.47486	7.92532	6.1872	2.76322	1.5142	0.108357	4.85528	0.679514	60	M	T2	II	G3	384
TCGA-XF-A9SP-01	454	1	6.25211	1.61819	5.50179	8.47102	6.14276	0.0768327	6.09221	5.23728	8.61036	6.51544	2.76941	0.379399	0.597889	5.23513	4.31968	59	M	T3	III	G1	454
TCGA-K4-A4AC-01	278	1	9.8258	0.988776	5.94222	7.29219	3.06076	1.31075	8.92635	7.69293	8.50116	6.63146	0.304978	0.805953	0.839476	5.25725	5.20562	83	M	T2	II	G1	278
TCGA-BL-A5ZZ-01	377	0	5.94362	5.00491	4.48733	8.96582	6.41816	0.152378	6.39723	6.57027	9.13197	6.33023	0.81975	3.25316	0.343919	5.23979	6.79848	80	F	T4	III	G1	377
TCGA-S5-AA26-01	503	0	6.94742	2.94825	3.93136	8.90266	2.53468	0.0874628	6.12782	4.08505	7.54354	4.81289	2.53941	0.146003	0.457227	3.979	1.95509	46	M	T3	III	G1	503
TCGA-E7-A677-01	820	0	10.5085	1.85567	6.44496	9.27084	4.65878	1.10266	8.97166	5.28144	9.03438	7.43143	3.93373	0.139077	1.14006	4.39645	2.73877	81	M	T2	II	G3	820
TCGA-DK-A1AC-01	3981	0	8.25941	1.01728	1.4204	6.81536	4.44581	1.11816	5.40408	2.92014	9.20564	7.19865	3.36829	2.60428	0.0378742	3.89975	2.95032	72	M	T3	III	G1	3981
TCGA-GU-A766-01	480	0	11.014	0.537644	6.18168	6.5859	5.17625	5.80157	8.72327	7.77275	8.47488	6.42452	3.28119	1.6045	0.377068	5.87083	5.41477	62	M	T2	II	G1	480
TCGA-DK-A2HX-01	1420	1	7.96598	3.25819	5.45189	5.7049	8.44583	0.126709	7.32359	3.48131	9.19207	7.07254	3.34152	0.421264	0.689836	5.02857	4.46991	80	F	T3	IV	G1	1420
TCGA-UY-A8OC-01	92	1	5.01419	1.79481	5.0721	6.57952	3.38339	0.0899049	8.77434	5.22282	8.6691	6.33246	3.02315	0.41684	0.15017	5.40147	7.29966	90	M	T4	IV	G1	92
TCGA-FD-A5BR-01	813	0	6.62281	1.3589	5.27463	9.46191	4.77158	0.216734	6.70456	8.20304	8.43699	6.66183	3.12734	0.0650208	0.334797	4.93038	4.24826	57	M	T2	II	G1	813
TCGA-DK-AA6S-01	5050	0	9.0937	1.95077	3.50816	5.12527	4.38643	2.43357	6.85056	2.77583	8.36674	6.51851	3.51127	1.18625	0.125254	4.94809	5.45617	60	M	T3	III	G1	5050
TCGA-4Z-AA7Q-01	510	1	8.08503	2.52812	4.79539	6.97149	4.75835	2.10373	5.55153	5.29832	9.59793	6.15593	2.24181	0.349479	0.157561	4.74007	2.68408	79	M	T3	III	G1	510
TCGA-XF-AAMX-01	206	1	5.93244	0.22404	1.93584	7.29294	2.57875	0.278817	3.72373	5.41403	11.5379	6.55249	4.26174	3.4531	0.0571383	5.64656	3.48932	87	F	T3	III	G1	206
TCGA-LT-A5Z6-01	474	0	6.41449	0.620023	3.01557	6.69895	3.77918	1.57875	5.35589	1.69368	8.65649	6.3552	3.80852	1.37128	0.293959	3.92324	3.10657	56	M	T2	II	G1	474
TCGA-YC-A89H-01	573	0	4.97097	0.358509	5.29642	9.64806	5.97588	1.18441	6.50638	5.76855	8.68669	6.87019	1.82749	0.676177	0.12499	6.2123	4.42164	78	F	T2	II	G1	573
TCGA-E7-A8O8-01	13	0	6.16138	0.031254	1.82481	6.71728	1.68773	0.333195	6.16914	3.76957	6.61904	4.73516	1.10548	0.899253	0.0152121	4.50721	1.07683	59	M	T3	II	G1	13
TCGA-GC-A3OO-01	481	0	7.68673	2.41126	4.74256	7.90444	6.50247	0.0866479	7.82837	4.84795	8.6417	6.80183	2.39758	0.403595	0.628447	4.14704	4.01802	79	M	T2	II	G1	481
TCGA-DK-AA75-01	340	1	6.42166	1.1238	1.20752	7.02661	4.29913	0.684549	5.0496	4.21545	8.55549	4.63508	3.99836	0.505078	0.102994	4.48165	2.04135	82	M	T3	III	G1	340
TCGA-BT-A2LB-01	492	1	7.81157	0.755058	4.52204	9.82256	4.05549	0.272382	7.1089	5.47277	8.96276	6.63019	3.58541	0.822037	0.206143	5.40148	5.01573	73	F	T3	III	G1	492
TCGA-ZF-AA54-01	590	1	7.06105	3.81669	3.14884	5.60547	3.34588	0.869082	7.78799	6.45813	9.30413	6.50859	0.32458	2.85945	0.129613	5.53925	7.31879	71	M	T2	III	G1	590
TCGA-FT-A3EE-01	99	1	8.91852	0.33308	8.02339	9.16315	5.33184	0	7.92565	6.97063	8.78037	6.7702	2.25111	2.35434	0.0874628	4.78353	4.29291	80	F	T4	III	G1	99
TCGA-FJ-A3ZF-01	524	0	6.34612	0.344488	4.72048	4.58496	2.83425	0.0432045	3.67447	3.40656	9.35028	6.25941	4.03622	1.43034	0.0370307	3.83038	2.90829	73	M	T3	III	G1	524
TCGA-DK-A3X2-01	547	1	6.93301	1.40272	6.10588	6.13209	5.91755	0.164658	4.404	7.17141	9.53279	7.50735	2.24881	2.0655	0.0959919	5.67475	5.86646	85	M	T3	IV	G1	547
TCGA-XF-AAME-01	2828	1	7.07218	2.57913	4.71177	9.14391	6.79446	0.244887	6.56891	6.62502	8.70724	6.23635	1.67288	0.550507	1.70008	5.22309	5.34219	64	F	T2	II	G1	2828
TCGA-ZF-AA4R-01	1036	1	7.52376	2.48419	4.56225	8.35168	4.29658	1.03766	5.77853	4.6168	9.04047	6.8613	3.81148	1.94092	0.428035	4.80164	5.40066	67	M	T2	IV	G1	1036
TCGA-GV-A3JZ-01	603	0	7.83772	0.689389	3.17377	6.81291	2.90047	0.652509	6.44133	3.87786	9.05489	6.53002	4.18163	1.60838	0.0990932	5.61413	3.18372	55	M	T4	IV	G1	603
TCGA-DK-A2I2-01	237	1	6.30908	1.02034	6.43167	5.17582	1.67374	1.0784	8.58818	6.91592	8.43521	5.95345	3.19595	2.70166	0.318924	5.80847	6.59649	63	F	T3	IV	G1	237
TCGA-4Z-AA7Y-01	1522	0	6.23285	1.13251	4.88472	11.5395	6.81968	0	8.46375	5.0979	9.5972	6.36101	2.88518	1.47503	6.48254	4.01831	2.75326	60	M	T2	II	G1	1522
TCGA-E7-A7XN-01	428	0	12.083	0.272501	5.53608	7.93583	5.01918	4.59808	8.93675	7.37018	8.85578	6.9606	1.39265	0.0472592	0.282973	5.32713	4.50711	66	M	T3	III	G1	428
TCGA-2F-A9KP-01	364	1	6.82349	0.682483	5.48733	9.70199	6.58414	0.0843364	6.85949	6.20436	8.85144	6.85786	2.65159	0.856149	0.163241	5.34287	2.72188	66	M	T2	IV	G1	364
TCGA-UY-A78M-01	690	1	4.42413	0.325156	3.91536	5.90923	4.11757	0.251083	6.94847	5.59546	9.07041	6.43976	2.18694	0.713168	0.165558	5.66346	5.67093	81	F	T2	IV	G1	690
TCGA-FD-A6TD-01	386	1	8.88042	0.932968	5.74897	7.88577	5.72419	1.7373	8.64979	7.60567	9.00023	6.7681	3.62304	0.851439	0.14483	5.92541	5.923	77	M	T1	III	G1	386
TCGA-BT-A20Q-01	593	1	7.86208	0.998051	4.08979	7.3118	7.44165	1.91686	8.61089	4.1948	9.05055	6.14916	2.60433	0.595122	0.168385	5.19597	3.74621	73	M	T3	IV	G1	593
TCGA-ZF-AA51-01	1714	0	7.12617	0.656634	6.15893	7.2613	1.98859	1.43664	5.44265	4.08673	7.99247	5.68648	2.7151	0.366028	0.0492125	5.38688	2.7041	69	F	T2	II	G1	1714
TCGA-GU-A42R-01	577	1	9.18931	0.337426	4.02114	7.80453	3.7902	0.199876	7.32181	4.53192	8.91395	7.16204	3.78702	0.919912	0.0597706	5.23824	3.60186	68	M	T2	IV	G1	577
TCGA-PQ-A6FI-01	372	0	9.82641	0.366252	6.19045	6.77179	2.76929	1.3027	9.67729	7.88049	8.72544	6.79865	0.656908	0.372841	0.138945	5.65685	4.10134	70	M	T2	II	G1	372
TCGA-ZF-AA4X-01	2044	0	9.46683	1.81705	4.00356	5.61948	5.22729	0.0750534	5.98266	1.72172	8.91708	6.86416	4.0196	3.2343	0.184725	5.06922	4.28763	56	M	T2	II	G1	2044
TCGA-FD-A5BU-01	588	0	8.38757	1.08984	5.70078	7.81511	5.58437	0.84004	7.43137	6.65965	8.5947	6.77032	0.0706641	0.631337	0.153546	5.05992	6.38019	76	F	T2	II	G1	588
TCGA-CF-A8HX-01	345	0	9.29085	0.428571	2.84105	4.51745	5.04646	0	6.157	1.08304	6.11051	4.4561	3.14773	0.612022	0.160275	4.45451	2.3062	55	F	T2	II	G1	345
TCGA-XF-A9SK-01	486	1	9.06637	1.5692	7.40761	6.6737	5.04493	0.636729	7.0034	3.34748	9.07314	6.32459	4.43787	0.870266	0.351741	5.76828	5.29163	65	M	T3	IV	G1	486
TCGA-GD-A3OS-01	638	0	6.58284	2.07427	4.4096	6.19478	4.30189	0.489646	5.23477	4.85428	8.89256	6.85338	2.04201	3.14579	0.0718999	5.87476	5.12675	54	F	T2	II	G1	638
TCGA-FD-A6TG-01	93	1	5.81044	2.33142	3.90233	7.19547	7.27143	0.440208	5.93166	4.37487	9.53022	6.10675	2.55535	0.161307	0.411101	5.36697	3.55017	73	M	T2	IV	G1	93
TCGA-4Z-AA7N-01	1367	1	6.65896	1.89476	3.96795	9.80682	6.27929	1.15484	5.68726	7.04641	8.13596	6.22419	2.00576	0.219958	1.40964	5.72971	4.0445	65	M	T2	III	G1	1367
TCGA-GV-A3QK-01	832	0	10.4365	0.397474	2.61162	8.76697	3.0442	1.11283	5.5287	3.38015	8.19279	6.37714	2.80072	0.679604	0.117429	4.34325	1.42884	56	F	T4	IV	G1	832
TCGA-GV-A40E-01	261	1	12.0104	0.699285	5.92438	5.12741	5.90366	2.1643	9.12155	7.31984	9.50018	6.78897	3.91316	1.68028	0.361881	5.33574	5.91884	75	M	T2	II	G1	261
TCGA-FD-A43Y-01	474	1	7.97209	0.983824	5.78357	6.0986	5.01906	0.517628	9.50696	6.33229	8.74045	6.28226	2.65242	0.634222	0.193078	5.23239	6.64036	65	M	T2	III	G1	474
TCGA-DK-A3IV-01	294	1	5.80097	1.71523	5.61172	6.01027	5.63853	1.23131	7.13906	2.662	8.86567	7.06539	3.85758	1.02772	0.35727	5.3585	3.00628	60	M	T2	II	G1	294
TCGA-G2-A2EL-01	819	1	3.73307	3.91111	3.68465	3.549	1.39884	0.944184	2.33945	0.849679	8.20377	6.10119	0.74123	6.10843	0.0531113	2.37239	1.74028	77	M	T2	II	G1	819
TCGA-E7-A541-01	778	1	10.2195	1.06661	4.18833	6.04006	1.52542	2.11942	8.01773	4.14796	9.28019	6.23789	3.7259	0.260748	0.346872	6.03641	4.65133	66	M	T2	II	G1	778
TCGA-XF-AAN2-01	1869	1	7.55126	0.865127	5.51928	7.51632	4.15547	2.31359	8.36462	7.77154	9.22235	7.12767	3.6251	1.78885	0.117296	5.57461	4.03169	73	M	T2	II	G1	1869
TCGA-LC-A66R-01	466	0	6.04	1.12161	5.56417	5.88977	2.9849	2.03696	6.92686	6.22246	7.97998	6.92527	1.87661	0.823097	0.346531	4.93579	6.59219	78	M	T4	IV	G1	466
TCGA-ZF-A9RE-01	106	1	9.53497	0.576957	6.39707	7.67428	5.80749	0.353097	6.70274	6.87415	8.86554	6.52138	2.90151	0.395392	0.0281448	4.26427	3.70013	78	F	T2	II	G1	106
TCGA-UY-A9PE-01	189	0	8.26766	0.892119	4.35489	7.47843	4.90045	0.215244	4.28963	1.99114	8.32088	6.1855	3.44142	0.279174	0.126312	3.5909	3.08767	86	M	T2	IV	G1	189
TCGA-XF-AAMG-01	3364	0	7.97698	0.53097	4.01604	8.71915	2.56918	0.366812	3.6566	5.60758	8.30823	6.27711	3.81548	1.95832	0.0920721	5.26999	4.16409	49	M	T4	III	G1	3364
TCGA-GU-A763-01	997	0	10.4964	0.98601	2.95121	9.08364	5.54247	0.186881	7.33352	5.09817	8.1234	4.98727	3.97858	2.64034	0.0281448	4.56731	0.814263	72	M	T4	III	G1	997
TCGA-G2-AA3D-01	2139	0	8.57375	0.609377	3.94866	6.65869	5.5659	0	6.56557	4.10028	9.37126	6.78762	4.591	0.865206	0.130667	4.95127	1.83216	60	M	T2	IV	G1	2139
TCGA-ZF-A9R4-01	921	0	8.19605	0.256407	3.88118	5.64961	1.15329	1.98612	4.72526	6.72582	9.18542	7.73936	2.54275	1.00597	0	4.14594	1.95338	83	M	T2	II	G1	921
TCGA-E7-A97P-01	437	1	10.2403	1.58294	4.767	9.85442	3.66921	4.55016	8.35345	6.13717	8.64955	7.28375	2.98556	0.692249	0.172231	5.55807	5.29583	73	M	T3	II	G1	437
TCGA-5N-A9KM-01	530	1	9.63677	0.740194	5.49307	9.52994	7.4557	0.405012	7.61219	3.63568	8.84211	3.28698	4.92275	0.212507	0	4.98662	2.67615	73	F	T4	III	G1	530
TCGA-ZF-A9RC-01	2868	0	9.39068	1.83216	3.19563	5.89393	5.24375	0	7.00594	2.56784	8.13048	6.214	3.89381	0.650305	0.376402	6.11675	5.00549	77	M	T2	III	G1	2868
TCGA-MV-A51V-01	410	0	9.65527	0.755828	3.19999	8.92975	7.45769	0.145221	6.04299	3.00429	8.68096	5.75889	3.12641	4.13268	0.379843	3.64157	2.34517	75	M	T3	III	G1	410
TCGA-S5-A6DX-01	56	1	9.391	0.414569	2.77332	6.21902	5.90656	1.48661	4.68925	2.40599	8.60019	4.94393	3.10789	0.173895	0.0676387	4.5169	4.19363	83	M	T4	IV	G1	56
TCGA-FJ-A3ZE-01	324	1	6.28189	0.572405	6.45677	7.15486	3.74257	0.064607	6.67191	4.73614	8.90914	7.22779	3.5486	1.95297	0.420509	5.37835	2.46783	65	M	T2	IV	G1	324
TCGA-YC-A8S6-01	293	0	8.62061	1.25858	4.45788	9.70732	7.22039	0	7.07286	6.20962	8.21501	6.67224	2.20711	4.11329	0.780562	4.76985	4.87701	71	M	T2	II	G1	293
TCGA-UY-A9PF-01	117	0	7.32561	0.59053	4.79516	8.58959	6.47635	0.0993625	5.5529	6.68298	8.02139	5.79219	2.5603	0.156914	0.216858	3.86655	1.61056	77	M	T3	IV	G1	117
TCGA-GV-A3JV-01	434	1	7.97986	0.52687	5.71058	7.43509	9.48024	1.21785	8.10016	6.05421	8.43976	6.42425	3.86023	3.37249	0.0825664	4.58862	2.65166	66	M	T3	IV	G1	434
TCGA-ZF-AA5N-01	168	1	7.58898	0	6.37025	8.73804	8.67969	0.394075	5.8389	7.40525	9.31397	6.74581	1.48434	0.487383	0.237074	5.59312	3.04954	62	F	T2	IV	G1	168
TCGA-XF-A9T8-01	418	1	9.62152	0.715893	5.63324	10.2561	6.60981	3.07084	4.66815	6.83325	9.58333	6.57807	2.32654	0.0554733	0.198117	5.03326	4.84564	64	M	T3	III	G1	418
TCGA-5N-A9KI-01	76	1	7.7076	2.05939	5.01144	7.69774	6.28067	0.145482	4.97109	3.52023	9.67913	6.66907	3.55073	0.827413	0.240131	5.44185	5.20119	76	F	T4	III	G1	76
TCGA-CF-A3MG-01	369	0	10.37	0.309875	4.37214	10.4895	7.51261	0	7.97512	5.43722	9.746	6.81994	3.47562	2.93242	0.343692	5.05492	2.1884	48	M	T2	II	G3	369
TCGA-GC-A4ZW-01	15	0	5.712	0.630219	3.0969	8.604	1.49994	0.207268	9.04732	5.69732	8.59892	6.66103	3.96134	2.15995	1.50828	4.13399	3.89258	71	M	T3	III	G1	15
TCGA-E7-A4XJ-01	68	1	7.60247	0.331247	3.98888	10.2016	4.49957	0	6.42226	6.94178	7.31982	5.29279	4.30566	0.168899	0.246469	4.01145	2.05109	66	M	T2	II	G1	68
TCGA-FD-A3NA-01	1845	0	8.05488	0.351628	6.02174	7.03112	4.18796	1.47659	7.84973	5.53242	9.33236	6.60043	2.68507	1.01271	0.0846086	5.13626	4.65877	60	M	T2	II	G1	1845
TCGA-DK-A3IT-01	648	0	9.73914	1.03055	6.38727	7.93936	5.70908	0.622087	6.1591	5.81302	9.17908	6.44423	2.98752	0.0972062	0.354678	5.94439	3.90472	62	M	T3	III	G1	648
TCGA-R3-A69X-01	433	0	9.25817	1.66029	5.86274	8.22213	8.04543	0.721329	8.87965	4.97881	9.49665	6.92454	3.55513	0.603787	0.650856	5.66948	3.85986	70	M	T3	III	G1	433
TCGA-4Z-AA83-01	2024	0	12.0354	0.0594937	4.34086	7.76104	7.53378	0.279174	8.86139	4.6424	8.43586	5.46134	4.14801	0.066537	0.165301	5.76736	3.48148	52	M	T2	II	G1	2024
TCGA-ZF-A9R0-01	680	1	7.40815	1.301	3.82855	8.73467	5.47707	0.489954	5.96301	4.79577	8.06465	5.41304	3.42234	0.125651	0.0806577	5.49898	2.27086	82	M	T2	III	G1	680
TCGA-GC-A3I6-01	630	1	9.87338	0.379288	6.71712	9.85769	2.46247	0.885887	7.26847	6.88365	8.17833	7.28626	2.97691	0.833578	0.503756	4.86722	4.53503	45	M	T3	III	G1	630
TCGA-XF-A9SH-01	1971	1	6.77289	0.266876	4.52651	7.28553	3.37148	0	6.03954	6.15643	8.53351	6.17549	3.33575	0.0371713	1.84832	3.78365	1.67252	65	F	T2	II	G1	1971
TCGA-UY-A78L-01	1127	0	5.42407	0.888227	5.20068	8.20086	4.92899	0.0581086	6.46848	4.5866	9.16343	6.15639	1.73695	0.458592	0.0978804	4.03357	5.35638	62	M	T2	IV	G1	1127
TCGA-XF-AAN5-01	2293	0	7.5394	0.101381	6.36333	7.22358	1.24738	2.81422	7.14962	8.0767	7.99021	7.83523	2.29716	0.38228	0.907121	4.82162	4.05017	61	F	T3	III	G1	2293
TCGA-UY-A78P-01	2380	0	9.70624	0.880098	3.8828	8.73902	3.76451	2.52967	7.15098	6.29739	8.29705	6.46051	2.36376	0.322274	0.784169	5.30779	4.35265	78	F	T2	II	G1	2380
TCGA-CF-A8HY-01	345	0	10.1407	0.582074	3.55001	7.51405	2.98879	0.0787464	7.31092	4.63558	8.29168	5.13143	3.51565	0.0526941	0.0227584	5.2411	1.68419	59	M	T2	II	G1	345
TCGA-CF-A9FL-01	565	1	10.0621	0.7554	4.04264	6.67055	2.77465	0.128425	6.41574	3.63147	8.31149	5.34536	2.37343	0.162468	0.127897	3.96609	3.22143	85	M	T3	III	G1	565
TCGA-E7-A6MD-01	129	0	6.72321	1.19969	4.37	9.08912	5.38726	0.236217	6.41119	5.18743	8.59318	6.54701	3.34433	0.265797	0.437334	5.24551	3.11708	66	M	T2	IV	G1	129
TCGA-CF-A9FF-01	361	0	9.03085	1.13047	3.1308	8.58437	5.24279	0	6.43339	3.19324	7.57173	4.91045	3.28004	1.62663	0.192825	3.21114	1.71202	52	M	T2	II	G1	361
TCGA-XF-AAMY-01	3011	0	7.79	1.4632	5.31681	8.28735	4.59249	0	5.48732	3.93502	8.83149	7.41312	2.42253	0.358059	0.793022	5.09344	4.19475	78	M	T3	III	G1	3011
TCGA-G2-A3IE-01	612	1	7.63943	0.668119	4.75592	6.22517	1.16369	0	4.94152	4.3066	7.9139	6.45163	2.78904	0.414027	0.16954	4.42443	0.863859	51	M	T2	II	G1	612
TCGA-GU-A767-01	144	1	8.01006	1.50548	2.97278	8.55835	6.68932	0	5.14345	5.84666	8.83032	5.6439	3.84038	0.796764	0.389236	4.3928	2.81363	81	M	T3	IV	G1	144
TCGA-G2-A3IB-01	220	1	10.185	0.207018	5.90355	7.55796	7.29764	0.431035	7.16012	6.79611	9.05998	6.73755	0.4609	0.260628	0.152378	4.6251	5.11117	66	M	T2	II	G1	220
TCGA-CF-A1HS-01	382	0	6.00314	1.28783	6.74103	9.32777	3.39038	0.266996	7.16293	7.32161	8.48104	6.76302	1.64939	0.726744	0.429536	5.31176	5.19888	75	F	T3	III	G1	382
TCGA-DK-A3IN-01	250	1	7.19566	0.886667	6.14535	8.03009	4.8582	1.57584	7.639	7.35874	8.39856	6.94043	2.25302	1.68908	0.172103	5.95451	6.22506	72	M	T4	III	G1	250
TCGA-2F-A9KT-01	3314	0	9.88333	0.738552	6.11221	4.97839	5.64184	0.120352	7.26319	5.09357	8.70799	7.00916	2.53662	0.446574	0.861082	6.35383	4.03888	83	M	T2	II	G1	3314
TCGA-UY-A78N-01	2641	1	5.60708	0.658097	3.72015	5.60394	4.56502	0.257735	6.18631	4.83624	8.49548	6.39951	2.29801	1.42825	0.0780633	6.02114	2.99507	80	M	T2	IV	G1	2641
TCGA-DK-A1A5-01	65	1	7.62826	1.66889	7.51011	7.07338	7.23689	0.924784	7.52815	4.42866	9.39118	7.21079	2.75977	0.992913	0.0938306	4.45801	4.64017	79	M	T2	II	G1	65
TCGA-E7-A5KE-01	17	0	6.06569	0.243425	4.77921	6.60609	1.5008	0	5.75576	2.31994	9.2509	6.77266	3.59017	2.01692	0.190931	3.71245	3.49206	78	F	T2	II	G1	17
TCGA-FD-A62S-01	406	1	7.44095	1.05395	8.45539	7.42413	5.36863	0.227371	7.65631	6.41331	8.78268	7.07513	1.74196	1.16015	0.52296	5.9659	6.31193	60	F	T3	III	G1	406
TCGA-G2-AA3B-01	2008	0	9.6397	0.359971	1.58535	7.20316	1.41251	1.54493	5.1237	2.72701	7.65816	5.69499	4.29715	0.73014	0.0364682	2.9799	0.750263	75	F	T2	II	G1	2008
TCGA-K4-A54R-01	842	0	10.4162	0.606726	4.39652	7.51593	3.73254	3.41284	5.21009	5.48567	9.2857	7.05502	3.06418	0.884324	0.269991	5.49147	5.63756	59	M	T2	II	G1	842
TCGA-XF-A9T5-01	2027	0	8.47361	0.512277	7.51688	7.32435	3.30926	2.82849	6.49663	6.5959	8.36366	6.00937	2.70759	0.594549	0.0882773	5.3194	3.39365	78	F	T3	IV	G1	2027
TCGA-BT-A20J-01	579	1	6.80368	0.392977	7.15378	7.13338	2.74644	1.94396	7.0341	6.69252	9.11453	6.58572	3.12065	0.713784	0.202386	5.5236	6.62181	75	M	T2	II	G1	579
TCGA-XF-AAMW-01	253	1	7.47864	0.818523	6.03657	8.19509	4.43589	0.281312	10.1157	6.96523	9.60441	6.76998	2.83477	1.0072	0.280125	5.39731	6.17772	79	F	T2	IV	G1	253
TCGA-ZF-AA4V-01	1806	0	9.80732	0.955015	4.49219	8.96658	4.11873	2.38819	7.26206	6.95973	8.39388	6.50378	3.23415	0.137897	0.0581086	4.72583	5.83047	66	M	T2	III	G1	1806
TCGA-GU-AATP-01	1003	0	8.46274	1.34755	4.40698	6.75208	7.06239	0.0935602	5.31624	1.8979	8.63702	5.5467	4.47294	0.878372	0.156138	4.78733	4.30489	74	M	T1	IV	G1	1003
TCGA-CU-A0YN-01	393	1	6.07335	0.702569	9.64235	6.48748	2.02995	0.520246	6.87171	6.3466	8.61633	6.89925	0.995738	2.76205	0.202762	5.2044	6.21173	60	M	T3	III	G1	393
TCGA-XF-AAMH-01	344	1	6.41718	2.32392	1.48336	5.60506	4.30825	0.151989	5.44854	5.04199	9.67288	5.61344	4.65285	2.16031	0.0226164	4.7034	4.58288	80	M	T3	IV	G1	344
TCGA-DK-A2I6-01	2656	0	5.67991	0.283566	5.61336	6.96428	1.00403	0.415867	7.8911	6.90027	8.36478	6.67508	2.15114	0.151599	0.0271541	4.59472	5.06127	81	M	T2	IV	G1	2656
TCGA-DK-AA6Q-01	413	1	10.2601	0.176067	5.54272	7.90684	5.94227	2.52537	7.373	6.08859	8.03861	6.61447	3.75595	1.51182	0.564232	5.36788	3.4535	61	F	T2	IV	G1	413
TCGA-XF-A8HI-01	544	1	10.035	0.994797	4.33362	9.32109	4.54705	0.0840643	7.8108	4.92824	8.49682	5.96393	3.73988	1.78425	0.367371	4.90773	1.89956	57	F	T2	IV	G1	544
TCGA-DK-A2I1-01	546	0	7.99303	0.329985	2.98076	6.92675	5.21204	1.18168	3.08885	3.6078	8.95513	6.38535	2.86703	0.789103	0.141433	4.43879	4.62304	73	F	T2	II	G1	546
TCGA-E7-A7PW-01	416	0	7.17653	0.916018	7.66012	8.21001	1.10762	0.55159	5.48819	2.95217	8.52364	4.96867	3.66681	1.13514	0.160533	5.29014	1.19617	63	M	T3	III	G1	416
TCGA-XF-AAMT-01	90	1	7.64098	1.63928	7.11983	6.34768	4.19558	0	8.85463	6.29511	9.2151	6.56887	1.20433	0.500802	0.671112	5.05377	6.17049	75	F	T3	IV	G1	90
TCGA-BT-A20R-01	154	1	7.2944	4.01585	4.70253	7.22115	5.98376	0.202637	4.32447	4.74745	9.41082	6.63091	3.39193	0.319155	0.210638	4.42393	5.69246	79	F	T3	IV	G1	154
TCGA-H4-A2HQ-01	590	0	8.1788	0.393197	4.92858	9.44672	3.18412	0.549718	8.74968	6.11629	9.54479	7.57759	3.73917	0.605115	0	5.49178	3.75307	64	F	T2	IV	G1	590
TCGA-FD-A43S-01	455	0	7.90086	2.26397	3.31719	9.97969	6.15237	0.619366	6.86482	6.01705	7.89212	6.02257	3.79398	0.090447	0.783079	5.74889	4.57408	71	F	T2	III	G1	455
TCGA-ZF-AA58-01	1649	0	9.34601	0.751721	4.98603	5.70991	3.67102	3.39054	7.74891	6.87366	8.71323	6.60002	2.98739	2.10799	0.157173	5.67784	6.2591	61	F	T2	IV	G1	1649
TCGA-DK-AA6P-01	457	0	6.32817	0.407407	4.25633	7.11358	2.46059	0	6.35548	6.57519	9.5041	6.36158	2.59409	0.76528	0.109026	4.51362	1.58789	72	F	T2	II	G1	457
TCGA-XF-AAN0-01	1718	1	8.41746	1.57937	5.24523	9.27175	3.28933	0.289008	4.16958	4.70601	9.06875	6.65221	4.32971	0.162339	0.15782	4.87183	4.05951	68	M	T4	IV	G1	1718
TCGA-BT-A0YX-01	400	1	9.69676	0.129085	5.29184	8.24802	5.01224	1.21431	5.54373	6.44827	8.87964	6.55542	0.607768	0.111165	0.182946	4.68154	3.28505	70	F	T3	III	G1	400
TCGA-ZF-A9R5-01	1090	0	8.99598	1.19377	3.80141	8.4573	0.72465	0.246955	8.59906	6.02186	7.77926	6.76473	1.99139	0.145612	0.122341	4.37399	0.546759	59	M	T3	III	G1	1090
TCGA-GV-A3JX-01	581	0	8.71239	1.48563	4.82847	8.97992	1.88256	1.79589	6.06837	3.80177	9.567	6.86205	4.07614	1.81664	0.248899	6.24745	4.26185	59	M	T3	III	G1	581
TCGA-ZF-A9R3-01	949	1	8.56573	1.21928	5.37117	8.65346	4.79168	0.193456	8.8282	3.58377	9.98449	6.08188	4.88488	0.166458	0.183963	5.60623	2.66676	53	F	T2	II	G1	949
TCGA-G2-A2EO-01	1804	1	6.85805	1.24841	3.08707	8.8138	2.5403	2.20248	5.43371	4.60612	8.71809	5.91853	2.66198	1.12889	0.230695	4.59699	4.73888	69	M	T3	III	G1	1804
TCGA-CF-A5UA-01	365	0	7.05083	0.931456	3.93108	8.27687	2.29075	0.206018	7.10528	5.17079	7.60519	6.26054	4.64074	0.0816123	0.0816123	4.87242	1.5813	67	M	T2	II	G3	365
TCGA-DK-AA71-01	415	0	10.5914	0.481712	3.30932	5.60254	5.28836	0.605684	6.21793	2.83643	8.9855	6.69149	2.70401	1.30381	0	4.67608	3.15856	71	M	T2	II	G1	415
TCGA-XF-A9T2-01	575	1	6.31511	6.32555	1.94422	4.42706	3.13279	0.175173	2.79356	5.6323	8.50168	6.42981	5.03795	0.27262	1.93606	4.71199	4.96671	54	M	T3	III	G1	575
TCGA-FD-A5BY-01	251	0	9.13869	0.849439	5.06733	7.77777	3.37153	0.827982	7.72991	4.72769	9.19394	7.35317	0.529671	0.444773	0.470615	5.46858	6.10718	63	F	T3	III	G1	251
TCGA-BT-A20T-01	453	1	10.2935	2.36098	4.7109	7.6854	5.69425	1.3147	6.47041	4.08321	8.27234	6.20521	3.64205	1.22848	0.1038	5.29068	3.14902	63	M	T3	IV	G1	453
TCGA-UY-A78O-01	2312	0	7.72106	0.123799	1.97236	7.23744	6.45861	0	6.71562	4.33705	8.28281	6.18827	4.08224	2.5079	0.229465	4.12231	3.63124	75	F	T2	II	G1	2312
TCGA-XF-A9SW-01	362	1	7.84881	2.80554	4.35743	9.26237	8.30502	0	5.72875	5.78232	8.03394	6.46784	2.60193	0.412402	0.769433	4.31954	4.58565	85	M	T3	IV	G1	362
TCGA-BT-A20W-01	254	1	8.03599	0.687329	4.44663	9.25819	6.32639	0.970044	5.95063	5.89901	8.79887	6.64935	4.37286	1.0246	0.249506	5.06634	2.5295	71	M	T2	II	G1	254
TCGA-FD-A3N5-01	685	1	6.46976	0.597317	10.279	8.74072	3.6633	1.53655	8.77292	6.48098	8.86883	6.8666	1.90037	0.516822	0.634407	5.56062	6.12005	69	M	T2	II	G1	685
TCGA-DK-A3WX-01	321	1	7.68012	2.37468	5.8075	7.19519	4.21828	2.42412	8.24691	5.94146	9.20786	6.58455	3.51993	0.494467	0.683202	6.47872	7.72566	67	F	T2	III	G1	321
TCGA-FD-A62N-01	82	0	9.40389	1.1139	4.42072	6.98845	4.04272	4.44897	8.47265	6.0324	8.44489	6.43005	1.9193	2.1973	0.270708	6.18569	6.41099	69	M	T3	III	G1	82
TCGA-HQ-A5NE-01	370	1	9.12602	1.38101	6.20916	9.62158	3.89778	0	8.80453	6.47838	9.35994	7.37786	2.9168	0.441058	0.225768	5.5456	5.9168	57	M	T3	III	G1	370
TCGA-XF-A8HE-01	3817	0	9.26161	0.757109	6.32976	8.20004	1.72805	2.32291	5.61038	6.92354	8.10579	6.96338	1.1573	0.343351	0.396379	4.72247	4.04502	47	M	T3	III	G1	3817
TCGA-DK-AA6R-01	5041	0	10.5539	1.08223	6.01326	5.4783	5.07683	1.30077	8.65721	7.06987	9.19825	6.79252	2.12121	1.4508	0.209266	5.77193	5.5502	68	M	T4	IV	G1	5041
TCGA-XF-A9SI-01	2423	0	8.68832	2.17651	3.45192	9.02611	5.6059	4.04331	5.57666	5.56943	8.83553	6.34056	4.19282	1.06309	0.183328	6.54992	5.33222	73	F	T2	II	G1	2423
TCGA-BT-A42C-01	873	0	9.00133	1.24531	4.95649	10.2874	3.44607	0.214	7.72297	4.48013	9.40503	6.02869	3.38529	1.17989	8.57424	4.48201	3.87198	64	M	T2	II	G1	873
TCGA-YF-AA3M-01	415	0	6.58625	1.39298	4.65372	9.52446	3.6087	0	8.71704	7.96316	9.14131	6.42901	3.89699	0.514299	0.323658	3.69064	3.64465	57	M	T2	II	G1	415
TCGA-ZF-AA4N-01	88	1	7.2003	2.93755	5.47854	10.72	2.83261	1.18732	7.51064	8.73006	8.79595	6.98086	0.636172	1.08739	0.253747	5.14255	5.68483	74	M	T2	II	G1	88
TCGA-G2-A2EC-01	696	1	6.6943	0.821384	5.46878	6.36476	3.88243	0.384492	7.2885	3.22492	8.21455	6.29806	3.52911	0.120086	0.308943	5.22943	1.8755	58	F	T2	II	G1	696
TCGA-CF-A5U8-01	399	0	10.3685	0.92873	4.02223	8.10653	1.01164	0	7.43481	3.42245	7.38836	5.34286	3.60692	1.65453	0.274888	4.92769	0.490365	59	M	T2	II	G3	399
TCGA-UY-A8OD-01	3432	0	7.48653	1.5814	3.19393	7.60692	5.74781	0.380619	6.07539	4.11363	7.64952	5.70026	4.27267	0.782409	0.45628	4.42377	4.23803	68	F	T2	II	G1	3432
TCGA-4Z-AA7R-01	522	1	6.28178	0.518132	1.4479	9.05219	2.16877	0.073409	5.89983	5.14135	8.49203	5.77294	3.9558	2.73671	0	4.45024	2.67451	73	M	T2	IV	G1	522
TCGA-FD-A3B4-01	510	1	8.55933	1.57667	5.81922	8.02878	6.48349	2.01927	8.59709	7.09397	9.46619	7.43617	1.14692	0.745539	0.450908	5.36621	6.40787	55	F	T2	III	G1	510
TCGA-FJ-A3Z7-01	945	0	4.69232	0.658097	2.41002	7.88213	2.66164	0.0743684	4.0745	4.16008	7.35186	4.56858	3.60573	0.101112	0.0943712	3.21513	2.81071	76	M	T4	IV	G1	945
TCGA-G2-A2EJ-01	1460	0	7.90058	0.48944	6.21351	6.83972	3.0075	0.851199	7.89784	7.29824	8.77293	7.59032	1.22614	1.39105	0.0801119	5.10792	5.47855	56	F	T2	II	G1	1460
TCGA-SY-A9G0-01	1008	1	7.1162	2.97644	5.70804	9.80454	7.08222	0.215989	5.70885	6.50911	8.15535	6.19707	2.014	0.681944	1.07163	4.95344	4.47875	82	M	T4	IV	G1	1008
TCGA-G2-A2EK-01	485	0	6.01552	1.02765	5.24164	7.04873	3.94188	0.229342	6.85264	4.11455	8.38549	5.75708	3.62137	1.87617	0.210139	4.82509	1.32337	57	M	T2	II	G1	485
TCGA-FD-A5BX-01	173	1	7.35809	2.33145	1.46858	9.44052	5.06886	0.351289	4.84951	5.78115	8.87124	6.06225	1.65031	0.210139	0.304745	6.67429	6.97341	82	M	T3	IV	G1	173
TCGA-XF-AAN4-01	823	1	7.55674	3.18415	4.81149	10.1362	8.55565	1.70093	6.50283	6.69087	8.24552	6.71886	1.57032	0.195474	1.59584	4.86401	5.71858	77	F	T3	III	G1	823
TCGA-FD-A3SO-01	168	1	7.6226	0.32008	6.39724	10.0865	4.29703	1.17677	6.8545	7.65897	8.66455	6.87854	3.24647	2.02169	0.40523	5.67878	6.11218	68	M	T3	IV	G1	168
TCGA-FD-A6TA-01	1912	0	9.24817	0.95017	3.15677	7.27435	6.21569	0.663663	6.64311	3.58889	9.29756	6.12506	3.57528	1.0561	0.180021	4.88583	4.27948	58	M	T3	IV	G1	1912
TCGA-FD-A3SS-01	391	1	7.78338	1.33405	5.6869	8.9999	5.4423	0	5.08957	4.82915	9.3065	6.37295	2.09855	0.27262	0.202512	5.04845	3.41593	66	M	T4	IV	G1	391
TCGA-FD-A43P-01	832	0	8.41902	1.42868	3.84216	7.98077	4.22804	4.02527	2.75881	3.9061	8.98624	6.66233	3.47228	2.04114	0.067501	5.08251	3.2174	74	M	T1	II	G1	832
TCGA-BT-A3PK-01	303	1	6.52239	1.13284	4.93421	6.66153	4.72825	0.940956	6.90522	5.84554	9.00889	6.79416	2.6605	1.20019	0.213876	5.46372	4.72162	80	M	T2	II	G1	303
TCGA-XF-A9T6-01	64	0	9.31738	0.630871	5.76127	5.22434	4.79525	0.613815	7.72631	8.22808	9.0291	7.39694	4.56549	3.14698	0.0792928	4.84142	7.10464	88	F	T3	III	G1	64
TCGA-FD-A5BV-01	163	1	7.89702	0.521453	4.46254	8.46014	3.10969	0	6.78285	4.86091	8.01236	6.52652	2.5991	0.736648	0.0801119	4.41648	2.10625	47	F	T3	III	G1	163
TCGA-ZF-AA4U-01	262	1	10.1192	0.780058	4.91886	9.61711	1.72727	0.0893626	8.22023	5.08756	8.74178	5.66478	4.07234	0.0847446	0.125387	5.75722	1.56638	70	M	T2	III	G1	262
TCGA-SY-A9G5-01	1186	0	8.48566	1.54844	4.37267	10.2005	6.58123	2.60091	7.49451	5.7458	9.1429	7.06199	3.55933	0.525067	0.318461	5.13526	6.23904	66	M	T4	III	G1	1186
TCGA-KQ-A41R-01	1350	0	5.62576	0.749663	2.89821	7.02113	1.83281	0	5.39108	3.36828	7.85515	5.30124	1.88569	0.196229	0.285225	3.42016	1.57894	80	F	T2	II	G1	1350
TCGA-GC-A6I1-01	272	1	6.8485	0.256286	4.81784	8.87118	1.36368	3.02567	7.86505	6.8319	8.3429	5.67181	3.05174	0.305679	0.128953	5.17089	5.73607	90	F	T2	II	G1	272
TCGA-GU-A764-01	610	0	9.684	1.27423	5.46533	6.0369	4.58443	0.890952	8.00979	4.85099	9.3698	6.09493	2.99175	1.89453	0.953898	5.08096	6.85045	66	M	T2	II	G1	610
TCGA-G2-A2EF-01	1884	0	8.97564	1.5472	6.16375	4.46944	0.865285	3.5435	8.63114	6.66286	8.5457	6.97447	1.67043	2.05929	0.0781999	5.39718	5.113	50	M	T2	II	G1	1884
TCGA-FT-A61P-01	337	0	10.998	1.64819	5.99677	8.29116	6.18564	2.07635	8.65751	6.47064	9.21144	6.54591	2.83042	2.56294	0.246955	5.96984	5.70725	76	M	T3	IV	G1	337
TCGA-K4-AAQO-01	359	0	6.89389	1.87468	4.6246	9.95825	8.28121	0.600079	5.19707	5.28848	8.83816	6.56496	2.21937	0.398022	0.562279	4.51762	2.60687	56	M	T3	III	G1	359
TCGA-DK-AA6L-01	1163	1	10.7598	0.740625	6.80515	7.23906	4.28408	0.571919	7.88535	5.34219	9.64932	6.69609	4.23263	0.0756011	0.127237	5.60137	5.27806	48	M	T3	IV	G1	1163
TCGA-K4-A6MB-01	469	0	8.05695	1.27846	4.58239	6.93493	6.01308	0.0692897	7.03068	3.36631	9.70872	6.89274	1.99291	1.05818	0.275007	4.86465	3.19237	64	M	T3	IV	G1	469
TCGA-BT-A20P-01	544	1	8.80446	2.50098	3.24391	8.51772	3.88441	0.126576	9.67738	3.96862	8.65272	5.097	4.42637	1.06681	0.392757	5.20632	2.04198	81	F	T3	III	G1	544
TCGA-FD-A3SJ-01	739	1	6.41121	1.52426	3.57815	8.1289	6.27035	0.158596	6.55209	5.38548	9.08768	6.7702	2.78228	0.407625	0.15069	5.29257	2.85874	59	M	T2	IV	G1	739
TCGA-G2-A3VY-01	536	0	6.4085	1.20952	4.66143	5.26011	5.72131	0.130272	4.27109	3.12755	9.84603	6.9136	2.60502	1.72504	0.0569996	5.85016	0.638954	66	M	T2	II	G1	536
TCGA-GC-A3WC-01	540	0	9.86293	2.149	6.03804	9.58703	6.1864	2.21829	5.48948	7.12276	7.95632	7.07988	0.827331	0.255924	0.377512	4.39218	4.3058	80	F	T3	III	G1	540
TCGA-CU-A3QU-01	158	0	7.21264	0.608431	5.62818	9.15246	5.77497	0	6.00268	2.03907	9.5285	6.39865	3.05231	3.59234	0.399226	5.34275	3.22529	58	M	T2	IV	G1	158
TCGA-FD-A3SP-01	783	0	8.21594	1.87735	5.62318	7.04818	4.6314	1.63937	8.52461	4.71881	9.25109	6.64892	2.56125	2.84179	0.263635	5.67636	6.44663	60	M	T3	III	G1	783
TCGA-GC-A3RB-01	582	0	8.74764	0.358509	11.2031	6.60765	1.52231	0.466653	7.55567	7.39097	9.58297	7.15065	0.839315	1.33845	0.0575542	6.03411	2.04558	54	M	T3	III	G1	582
TCGA-GU-AATQ-01	213	1	6.96573	0.177089	5.60401	7.89142	5.62957	0.413052	8.07762	7.14029	9.13917	7.02626	3.76773	0.274291	0.210514	4.4189	4.48315	68	M	T2	III	G1	213
TCGA-GC-A6I3-01	423	0	9.03393	1.48831	6.67989	6.1806	2.08926	1.28747	4.95497	3.60971	7.59323	5.71808	3.07863	0.106348	0.278698	4.94037	4.08852	90	F	T3	IV	G1	423
TCGA-GC-A3RD-01	428	0	8.37544	0.784671	4.92506	8.45176	4.31237	0	6.04816	4.55001	8.88508	6.0343	1.85	0.6054	0.041243	5.62133	2.73531	83	F	T3	III	G1	428
TCGA-GD-A3OQ-01	95	0	8.81548	0.585443	5.46606	10.4581	5.36083	0.0662614	8.16609	5.91017	9.28363	7.49589	3.34915	0.780478	3.83223	5.19245	4.78609	48	M	T2	IV	G1	95
TCGA-CF-A47T-01	385	1	7.6833	0.389567	2.50681	7.29104	2.55341	0	6.73271	4.50902	7.42937	5.44275	1.28889	0.445197	0.1129	5.35284	1.61027	58	F	T2	II	G3	385
TCGA-ZF-AA52-01	1077	1	8.58871	2.89336	3.09503	8.43249	5.22656	0.881195	5.03118	4.39462	8.28739	6.20267	4.07434	0.372395	0.198243	5.43131	6.16922	70	M	T2	III	G1	1077
TCGA-XF-A8HG-01	467	1	5.60595	0.108357	4.27472	8.50229	0.532267	0.0621217	6.24028	6.36062	8.47779	5.47361	0.405339	0.0415234	0	4.54379	0.614192	69	M	T2	III	G1	467
TCGA-FD-A3B7-01	122	1	7.71968	4.59515	8.83803	6.64862	3.18005	3.53813	8.21759	6.42266	8.82123	5.93233	1.69897	3.14436	0.361319	5.46794	6.42172	66	M	T2	III	G1	122
TCGA-DK-A3IL-01	413	1	7.04168	1.26231	4.05293	5.97896	5.4279	0	4.49468	2.34033	8.35821	5.79741	2.89726	0.481816	0.0511633	5.21393	2.78887	79	F	T3	IV	G1	413
TCGA-E7-A6ME-01	731	0	6.81316	1.65654	4.02138	8.82706	3.4466	1.45849	5.22438	3.24294	9.13718	6.83715	4.64884	4.40245	0.114767	5.36122	2.05523	75	M	T2	II	G1	731
TCGA-GD-A2C5-01	812	0	9.96917	1.02609	2.35194	6.54539	7.92313	0	5.26035	1.79992	8.9165	5.88168	4.06707	0.80554	0.43957	4.84181	3.02595	53	F	T3	IV	G1	812
TCGA-DK-AA6X-01	467	0	7.44504	2.78651	4.72654	6.41427	5.37752	0.356031	6.14685	2.73201	8.92124	6.03254	3.94075	0.308827	0.277628	4.80254	3.08677	63	M	T2	II	G1	467
TCGA-UY-A9PD-01	542	0	8.57472	0.610322	4.40694	7.96694	3.65385	0.21661	4.18686	3.38656	8.47943	6.32499	3.89993	0.360645	0.0963968	4.37395	4.45447	80	M	T3	III	G1	542
TCGA-DK-A3IM-01	248	1	5.55498	1.59369	7.27142	9.13974	3.4556	0.115433	6.97956	8.54813	8.26686	7.36721	1.17664	1.03541	0.23585	4.64226	6.25392	76	M	T3	III	G1	248
TCGA-BT-A42F-01	864	0	6.15216	2.07611	4.2063	10.4648	3.43622	2.63001	6.80594	7.32561	7.94264	6.03923	2.61037	0.140779	0.0579701	4.58157	5.00787	64	M	T4	IV	G1	864
TCGA-FD-A3SL-01	712	1	8.67201	1.7688	3.44424	8.7975	8.64985	0.270589	5.89073	4.70937	8.91953	6.50946	2.47285	1.71668	0.403377	3.93139	4.79688	60	M	T4	IV	G1	712
TCGA-BT-A3PH-01	142	1	5.43489	0.286881	5.0796	7.74459	6.63781	0	4.3191	5.12468	9.6879	7.21777	2.587	0.942008	0.0662614	6.17176	3.78381	76	M	T3	IV	G1	142
TCGA-FD-A3SQ-01	1423	1	9.06015	2.77343	5.94507	7.6593	6.33666	0.0783366	8.29293	3.64195	9.05488	6.06992	4.36861	1.38261	0.344488	5.227	4.70319	62	M	T3	IV	G1	1423
TCGA-ZF-A9RF-01	1949	0	8.7844	4.07659	5.50223	5.76848	2.85726	3.78873	9.5955	5.92352	9.3486	6.55512	1.14111	4.78838	0.164658	5.31943	3.655	74	M	T2	II	G1	1949
TCGA-DK-A1A3-01	665	1	6.73544	1.41657	6.64835	8.25795	7.20753	0.770787	3.93324	3.46247	9.62266	6.74832	3.83879	0.068602	0.219463	3.88758	4.12894	60	M	T3	IV	G1	665
TCGA-BT-A2LA-01	522	0	3.84447	2.43523	2.59651	10.8202	2.67075	0.230818	2.77627	4.03845	7.10896	6.51056	0.471031	4.1353	0.0176369	5.24125	2.57223	54	M	T3	III	G1	522
TCGA-PQ-A6FN-01	507	0	5.46462	0.809332	5.16832	6.00766	3.12572	0.570463	7.30922	7.2116	8.34595	6.22665	0.720366	0.134484	0.291721	5.94051	7.30099	78	F	T3	III	G1	507
TCGA-GD-A3OP-01	64	0	8.32045	1.63645	4.99358	10.5669	7.55892	0.208018	6.89453	3.93199	9.03846	6.96402	3.42722	3.02652	0.26123	5.01716	3.18832	84	F	T4	IV	G1	64
TCGA-FD-A5BT-01	328	1	8.73652	1.79817	3.97407	9.5472	5.1808	1.97159	5.78304	5.65786	7.91822	5.73658	0.616546	0.405992	0.217355	5.48821	6.97951	84	M	T3	III	G1	328
TCGA-BL-A3JM-01	205	1	5.89817	3.21296	1.47685	6.11796	1.96196	0.935686	3.5275	5.93051	9.83512	6.72976	4.00334	2.2759	0.152119	6.1211	3.00596	62	M	T3	III	G1	205
TCGA-E7-A85H-01	394	0	8.73947	0.407516	1.8974	7.27082	2.32636	2.18387	3.17991	5.39597	8.70242	6.79295	2.73678	0.269033	0	5.36669	3.26033	64	M	T3	III	G1	394
TCGA-CU-A72E-01	413	1	8.67516	0.729357	5.82359	7.99249	5.63645	0.0543623	5.99665	6.16148	8.44912	5.69372	1.97779	0.236584	0.135141	5.19548	3.77558	76	M	T3	IV	G1	413
TCGA-FD-A3SN-01	887	0	8.55716	0.496922	5.59371	5.47137	4.68178	1.35157	7.3767	6.1707	9.15646	7.1947	1.99309	1.38261	0.165687	4.15447	5.43558	79	M	T3	III	G1	887
TCGA-GU-A762-01	232	1	8.16261	0.360982	5.48554	5.68998	2.12492	4.06291	9.22672	5.63838	9.14213	6.37452	0.712728	0.112367	0.145873	5.68708	7.58597	87	M	T4	IV	G1	232
TCGA-GV-A3QH-01	258	1	6.50869	0.468635	3.3673	7.68168	7.2652	0.112633	5.75772	5.7947	9.69982	6.24603	4.35617	3.89677	0.0809305	5.29796	2.44972	67	M	T2	II	G1	258
TCGA-FD-A6TF-01	69	1	7.31524	2.815	5.59312	8.25348	5.81962	0.268195	5.42436	6.92311	9.19037	5.79182	2.67319	0.389236	0.492212	5.62827	6.608	80	F	T2	IV	G1	69
TCGA-XF-A9SJ-01	98	1	10.2189	0.307778	4.39869	6.42765	5.12423	2.41278	7.90208	5.72467	8.92108	5.97219	4.13781	0.435735	0.22848	5.93925	5.42421	83	M	T3	IV	G1	98
TCGA-ZF-A9RL-01	2703	0	9.38169	0.253626	3.72074	6.10302	7.6128	0.0908534	6.92251	5.36659	8.12387	6.97771	4.23144	2.14822	0.35321	4.21673	1.38139	61	M	T2	II	G1	2703
TCGA-E7-A678-01	798	0	11.0443	0.415434	3.13499	9.62306	0.631244	0.0984196	7.87358	5.35194	7.68101	6.40252	3.26006	0.214747	0.137897	4.86958	1.0857	55	M	T3	III	G3	798
TCGA-GD-A76B-01	224	0	6.97598	1.41441	1.75843	9.1497	3.51986	1.42412	5.81654	5.82553	8.72563	6.57112	3.88985	0.739243	0.0149265	4.12024	1.98576	86	F	T2	II	G1	224
TCGA-GV-A6ZA-01	691	0	8.07042	0.747001	3.17241	8.26551	1.92113	0.503145	7.73048	5.84238	8.09798	6.35808	3.7856	1.78522	0.180784	4.94676	1.83212	54	M	T2	II	G1	691
TCGA-FD-A5C1-01	1792	0	8.56024	0.753091	4.9511	8.10156	7.80078	2.04481	8.5022	7.18254	8.59492	6.14556	3.5824	0.759412	0.0607392	5.21809	5.41209	61	F	T3	III	G1	1792
TCGA-BT-A20X-01	251	1	6.55838	0.885028	6.85647	8.78462	3.98286	0.729705	6.90422	7.08721	8.59149	6.39348	0.479231	0.116897	0.107152	5.4057	5.91785	56	M	T4	IV	G1	251
TCGA-K4-A3WV-01	646	0	7.71726	3.4927	5.97566	6.40344	3.0321	0.25181	5.29278	4.40845	9.42701	5.73664	3.50028	1.17562	0.100709	5.38826	3.36093	77	F	T2	II	G1	646
TCGA-FD-A5C0-01	550	1	6.08183	1.86382	4.92762	10.4506	6.87232	0	4.60683	6.33109	9.96555	6.829	2.66262	0.197488	1.4828	4.58112	3.79883	61	M	T3	IV	G1	550
TCGA-DK-A3IU-01	706	1	9.62007	0.997762	6.15254	8.0682	6.85473	3.93474	5.91425	6.23607	8.77699	6.10698	0.21176	0.187514	0.0882773	6.14704	4.69714	58	M	T2	II	G1	706
TCGA-UY-A78K-01	536	1	8.27239	0.598937	3.42873	4.92854	6.57693	2.30477	5.66718	4.68279	8.89658	6.75377	4.26613	1.64307	1.47093	5.2488	3.94261	60	M	T2	IV	G1	536
TCGA-DK-A1AE-01	491	0	6.89093	0.701948	4.95408	6.47132	3.09808	0.132774	4.34939	6.94099	8.96215	6.87118	1.21157	0.949871	0.101785	3.81222	3.08723	84	M	T3	III	G1	491
TCGA-LT-A8JT-01	641	0	11.0067	0.354678	4.02203	10.3995	4.43116	0.130008	6.97681	6.34511	8.88074	6.20542	3.94659	2.18669	0.129481	4.70239	1.16446	69	F	T2	II	G1	641
TCGA-BT-A20O-01	370	1	8.43727	0.676358	4.46389	6.41615	2.76941	4.4539	5.92956	5.77077	9.08353	6.63292	0.0957219	0.577538	0.620305	5.95321	6.32302	75	M	T3	III	G1	370
TCGA-K4-A4AB-01	84	0	7.19493	1.85945	6.04075	9.77894	5.28059	0.0852887	8.18173	6.06072	8.78054	6.72122	3.20134	0.391548	0.0490731	4.74389	4.3633	76	M	T4	III	G1	84
TCGA-FD-A43U-01	636	0	9.03437	0.634314	2.79065	6.8057	3.20174	0.791772	5.33196	4.50585	8.37164	5.31841	4.1113	0.441483	0.244644	5.61191	5.35168	70	M	T4	IV	G1	636
TCGA-FD-A6TE-01	376	0	9.94612	1.45565	5.78873	9.94042	1.30725	0.735089	7.01947	5.1084	9.24267	6.67323	3.9477	0.390558	0.114634	5.88586	3.74325	54	M	T3	IV	G1	376
TCGA-XF-A9SV-01	388	1	9.64595	0.696172	2.96223	5.9567	8.79808	0.143916	5.87322	3.64443	9.11249	6.78405	3.67785	0.123666	0.273695	5.02879	3.68441	82	M	T4	IV	G1	388
TCGA-GD-A6C6-01	67	0	7.88165	0.463413	2.29784	5.80821	0.325271	0.214374	6.02243	2.99201	7.8407	4.50231	4.79994	0.29007	0.105544	3.93427	4.77644	64	M	T2	III	G1	67
TCGA-KQ-A41N-01	1604	0	4.52122	0.477159	2.99112	5.12798	1.54617	0	4.2711	4.49156	7.45574	5.16111	3.06881	2.4587	0.291486	4.17819	1.86279	73	M	T2	III	G1	1604
TCGA-4Z-AA7W-01	840	0	8.2178	0.125254	3.7991	8.38268	6.8419	3.16681	6.69054	6.37142	7.98462	5.80492	2.73279	0.0881416	0.12075	5.13558	5.21758	55	M	T2	II	G1	840
TCGA-CF-A9FH-01	0	0	11.2739	0.882134	3.6668	9.53617	5.92265	0	8.40601	4.76844	8.62401	5.50817	4.48596	2.4147	0.451013	4.62107	1.83625	85	M	T2	II	G3	0
TCGA-KQ-A41Q-01	1429	0	7.82511	0.583519	3.3886	7.87694	2.45752	0.144569	5.08701	1.49083	8.64976	6.6412	3.67659	1.41603	0.238665	3.25266	3.25242	89	M	T3	III	G1	1429
TCGA-E7-A3X6-01	904	1	10.7965	0.78668	6.04896	5.50085	5.98008	2.86825	8.16778	5.75748	8.8185	6.28112	3.33319	0.626953	0.172359	5.28528	3.82763	70	M	T2	II	G3	904
TCGA-XF-A9SL-01	2020	1	7.40689	2.96888	3.42715	8.46732	8.64055	0.496309	5.63574	5.5877	8.60033	6.32423	3.76152	1.41846	1.23321	5.02649	4.64843	69	M	T3	IV	G1	2020
TCGA-4Z-AA81-01	1270	1	7.40182	0.110898	5.71343	5.71448	1.28641	3.31972	8.54644	5.8761	8.8887	6.63248	1.72356	0.1153	5.80915	5.61363	4.91539	80	M	T2	II	G1	1270
TCGA-DK-A1AB-01	508	1	10.5613	2.48169	6.87711	7.11749	6.27687	1.1973	6.21885	6.39667	8.82675	7.24874	3.35334	1.30012	0.236217	4.98923	4.46778	74	F	T4	IV	G1	508
TCGA-XF-A9T0-01	799	0	9.852	0.495797	4.95196	5.91683	4.34835	0.96066	4.8279	6.44028	8.91758	6.49353	1.04194	0.569686	0.259785	4.79019	4.24327	68	M	T3	III	G1	799
TCGA-GC-A3RC-01	484	0	7.61678	0.406863	6.93606	6.46426	2.88747	2.00032	8.89311	6.7561	9.39325	6.82772	1.77172	0.550211	0.431142	5.7419	5.67	59	M	T2	II	G1	484
TCGA-XF-AAN8-01	118	1	8.31824	5.28073	4.17719	10.1876	6.55087	0.129085	3.72681	7.71888	8.25791	6.21461	0.816804	0.0869196	0.803062	4.98753	6.91625	74	F	T3	III	G1	118
TCGA-XF-A8HF-01	2954	1	5.82977	0.325962	3.39461	6.30039	2.26748	0.22848	5.26068	3.83478	8.44038	5.61822	2.97495	0.181548	0.166073	5.45448	3.45606	80	M	T3	III	G1	2954
TCGA-E5-A2PC-01	1326	0	10.3325	0.057277	4.37287	7.26191	5.37279	1.09126	9.46967	4.85726	9.13278	6.11542	3.38375	0.112633	0.0278618	5.51288	2.56864	61	F	T2	IV	G1	1326
TCGA-ZF-A9R2-01	642	0	10.0093	0.375735	4.34072	9.80905	5.72915	0	7.30076	5.41175	8.42278	6.73973	3.44575	0.823831	0.0291348	4.8686	1.85718	75	M	T1	II	G1	642
TCGA-E5-A4U1-01	1181	0	6.94945	1.81336	2.243	5.38039	1.81471	0	5.89038	3.41878	7.63627	5.29726	4.73889	1.79231	0.324235	5.10797	1.17887	72	M	T2	II	G1	1181
TCGA-BT-A0S7-01	200	1	4.02287	1.05158	7.45181	9.62721	2.42996	0.24062	4.32875	7.8887	9.19053	6.65975	1.15283	0.36042	0.23952	5.21517	3.23831	75	M	T4	III	G1	200
TCGA-ZF-A9RM-01	1455	0	8.09977	0.104202	5.16924	5.49721	6.07636	0	6.06068	5.67688	9.54609	7.56877	4.49766	1.82656	0.12446	5.679	1.52482	70	M	T2	II	G1	1455
TCGA-UY-A9PB-01	899	0	9.6996	0.495388	5.22115	7.05618	3.70328	2.63201	7.73102	6.40441	9.05572	6.21199	2.63668	1.88737	0.306262	5.54912	7.36543	49	M	T3	III	G1	899
TCGA-XF-A9SY-01	640	0	8.04803	0.622556	6.69178	5.71051	2.78503	3.31882	8.76022	8.08705	8.95342	6.17912	3.21767	2.54723	0.119688	6.10793	6.56669	60	F	T3	IV	G1	640
TCGA-E7-A7DU-01	28	0	10.0957	0.479748	3.04026	9.79165	1.51723	0	7.3268	3.77116	7.95436	5.4738	3.18707	0.734829	0.130799	4.99289	1.28783	73	M	T3	III	G3	28
TCGA-XF-AAMJ-01	1670	1	7.19495	2.76418	5.0867	7.19685	3.56756	0.607674	4.8755	4.85366	8.71628	6.25967	2.31557	1.32377	0.532866	4.87429	6.03289	70	M	T3	III	G1	1670
