# Supplementary material for: RAB14 promotes epithelial-mesenchymal transition in bladder cancer through autophagy‑dependent AKT signaling pathway
Source: Cell Death Discov. 2023 Aug 9;9:292. doi: 10.1038/s41420-023-01579-8 (PMC10412633; doi:10.1038/s41420-023-01579-8)
Supplement: Supplementary file 9 — Table S3 [file 41420_2023_1579_MOESM9_ESM.xlsx]

## Sheet: Table S3
Table S3 RAB14 related to epithelial‑mesenchymal transition (EMT) in bladder cancer .

## Sheet: Table S3_1
Table S3_1 BCLA patients were divided into two clusters based on RAB14-related genes.
ID,Cluster
TCGA-ZF-A9RN-01,C1
TCGA-CF-A1HR-01,C1
TCGA-XF-A8HH-01,C1
TCGA-ZF-AA4W-01,C2
TCGA-XF-A9SU-01,C1
TCGA-DK-A3IQ-01,C2
TCGA-FD-A6TK-01,C2
TCGA-DK-A1A7-01,C1
TCGA-CU-A5W6-01,C1
TCGA-DK-A3X1-01,C1
TCGA-XF-A9ST-01,C1
TCGA-CF-A9FM-01,C1
TCGA-BT-A20V-01,C1
TCGA-GV-A3QF-01,C1
TCGA-DK-A2I4-01,C2
TCGA-DK-A6B2-01,C2
TCGA-DK-A1AG-01,C1
TCGA-XF-A9SZ-01,C2
TCGA-E7-A519-01,C1
TCGA-2F-A9KO-01,C2
TCGA-ZF-A9R1-01,C1
TCGA-4Z-AA7S-01,C1
TCGA-BL-A13J-01,C1
TCGA-DK-A3IK-01,C1
TCGA-C4-A0F1-01,C2
TCGA-DK-A3IS-01,C1
TCGA-UY-A9PH-01,C1
TCGA-E5-A4TZ-01,C1
TCGA-DK-A3WW-01,C2
TCGA-K4-A5RH-01,C2
TCGA-ZF-AA56-01,C2
TCGA-UY-A8OB-01,C2
TCGA-YC-A9TC-01,C1
TCGA-CF-A7I0-01,C1
TCGA-K4-A5RJ-01,C2
TCGA-YF-AA3L-01,C1
TCGA-CF-A3MI-01,C1
TCGA-DK-A6B0-01,C1
TCGA-DK-A6B1-01,C1
TCGA-G2-AA3C-01,C2
TCGA-XF-AAN3-01,C2
TCGA-CU-A0YO-01,C2
TCGA-BT-A3PJ-01,C2
TCGA-CF-A47Y-01,C1
TCGA-FD-A62O-01,C1
TCGA-BL-A0C8-01,C1
TCGA-E7-A7DV-01,C2
TCGA-DK-A3WY-01,C2
TCGA-BT-A20N-01,C1
TCGA-G2-A2ES-01,C2
TCGA-GC-A3YS-01,C2
TCGA-FD-A43X-01,C1
TCGA-XF-A9SM-01,C2
TCGA-DK-A6AV-01,C1
TCGA-GU-A42Q-01,C2
TCGA-C4-A0F7-01,C2
TCGA-CF-A47W-01,C1
TCGA-XF-AAMQ-01,C1
TCGA-K4-A3WS-01,C2
TCGA-C4-A0EZ-01,C2
TCGA-CF-A47S-01,C1
TCGA-ZF-AA5P-01,C2
TCGA-XF-A9SX-01,C2
TCGA-FD-A3B8-01,C2
TCGA-CF-A27C-01,C1
TCGA-XF-A9T4-01,C2
TCGA-HQ-A2OF-01,C1
TCGA-DK-AA74-01,C2
TCGA-FD-A3SM-01,C2
TCGA-KQ-A41P-01,C1
TCGA-C4-A0F6-01,C1
TCGA-FD-A3B5-01,C2
TCGA-4Z-AA80-01,C1
TCGA-FD-A3B6-01,C2
TCGA-4Z-AA87-01,C1
TCGA-DK-A1A6-01,C1
TCGA-DK-A1AD-01,C1
TCGA-FD-A5BS-01,C1
TCGA-2F-A9KW-01,C1
TCGA-DK-AA6T-01,C1
TCGA-4Z-AA84-01,C2
TCGA-FJ-A3Z9-01,C1
TCGA-CU-A0YR-01,C1
TCGA-FD-A3B3-01,C2
TCGA-FD-A43N-01,C1
TCGA-BL-A13I-01,C2
TCGA-KQ-A41S-01,C2
TCGA-4Z-AA86-01,C2
TCGA-E7-A5KF-01,C1
TCGA-XF-AAN7-01,C2
TCGA-DK-AA6M-01,C2
TCGA-CU-A3YL-01,C1
TCGA-ZF-A9RD-01,C2
TCGA-C4-A0F0-01,C2
TCGA-FD-A3SR-01,C2
TCGA-DK-A6B5-01,C1
TCGA-HQ-A5ND-01,C2
TCGA-DK-AA76-01,C1
TCGA-CF-A47V-01,C1
TCGA-E7-A3Y1-01,C1
TCGA-ZF-AA53-01,C2
TCGA-ZF-A9R7-01,C1
TCGA-GV-A40G-01,C1
TCGA-4Z-AA7M-01,C1
TCGA-BT-A2LD-01,C2
TCGA-4Z-AA82-01,C2
TCGA-FD-A62P-01,C2
TCGA-DK-AA6U-01,C1
TCGA-FD-A3N6-01,C2
TCGA-2F-A9KR-01,C1
TCGA-CF-A3MF-01,C1
TCGA-CU-A3KJ-01,C2
TCGA-FD-A6TC-01,C2
TCGA-XF-A8HB-01,C1
TCGA-XF-AAN1-01,C1
TCGA-FJ-A871-01,C2
TCGA-UY-A9PA-01,C2
TCGA-E7-A4IJ-01,C1
TCGA-XF-AAMZ-01,C1
TCGA-XF-AAMR-01,C2
TCGA-BT-A42E-01,C2
TCGA-K4-A6FZ-01,C2
TCGA-DK-A1AF-01,C2
TCGA-FD-A6TB-01,C2
TCGA-GU-AATO-01,C2
TCGA-BT-A20U-01,C2
TCGA-DK-A1AA-01,C1
TCGA-GV-A3JW-01,C1
TCGA-FD-A5BZ-01,C2
TCGA-ZF-A9R9-01,C1
TCGA-G2-AA3F-01,C1
TCGA-ZF-AA5H-01,C2
TCGA-XF-A8HD-01,C2
TCGA-FD-A6TH-01,C2
TCGA-4Z-AA7O-01,C1
TCGA-DK-A6B6-01,C1
TCGA-E7-A6MF-01,C1
TCGA-DK-AA6W-01,C2
TCGA-GC-A3BM-01,C1
TCGA-GU-A42P-01,C1
TCGA-GV-A3QI-01,C1
TCGA-XF-A9T3-01,C2
TCGA-E7-A8O7-01,C1
TCGA-DK-AA77-01,C1
TCGA-XF-AAML-01,C1
TCGA-2F-A9KQ-01,C1
TCGA-CF-A3MH-01,C1
TCGA-XF-A8HC-01,C1
TCGA-ZF-AA4T-01,C1
TCGA-FD-A6TI-01,C2
TCGA-H4-A2HO-01,C1
TCGA-CF-A47X-01,C1
TCGA-XF-A9SP-01,C2
TCGA-K4-A4AC-01,C2
TCGA-BL-A5ZZ-01,C2
TCGA-S5-AA26-01,C1
TCGA-E7-A677-01,C1
TCGA-DK-A1AC-01,C1
TCGA-GU-A766-01,C2
TCGA-DK-A2HX-01,C2
TCGA-UY-A8OC-01,C2
TCGA-FD-A5BR-01,C2
TCGA-DK-AA6S-01,C2
TCGA-4Z-AA7Q-01,C1
TCGA-HQ-A2OE-01,C1
TCGA-XF-AAMX-01,C1
TCGA-LT-A5Z6-01,C1
TCGA-YC-A89H-01,C1
TCGA-E7-A8O8-01,C1
TCGA-GC-A3OO-01,C2
TCGA-DK-AA75-01,C1
TCGA-BT-A2LB-01,C2
TCGA-ZF-AA54-01,C2
TCGA-FT-A3EE-01,C2
TCGA-FJ-A3ZF-01,C1
TCGA-DK-A3X2-01,C1
TCGA-XF-AAME-01,C2
TCGA-ZF-AA4R-01,C2
TCGA-GV-A3JZ-01,C1
TCGA-DK-A2I2-01,C2
TCGA-K4-A83P-01,C2
TCGA-4Z-AA7Y-01,C1
TCGA-E7-A7XN-01,C2
TCGA-2F-A9KP-01,C1
TCGA-UY-A78M-01,C1
TCGA-FD-A6TD-01,C2
TCGA-BT-A20Q-01,C2
TCGA-ZF-AA51-01,C1
TCGA-GU-A42R-01,C1
TCGA-PQ-A6FI-01,C2
TCGA-ZF-AA4X-01,C1
TCGA-FD-A5BU-01,C2
TCGA-CF-A8HX-01,C1
TCGA-XF-A9SK-01,C2
TCGA-GD-A3OS-01,C2
TCGA-FD-A6TG-01,C2
TCGA-4Z-AA7N-01,C2
TCGA-GV-A3QK-01,C1
TCGA-K4-A5RI-01,C2
TCGA-GV-A40E-01,C2
TCGA-FD-A43Y-01,C2
TCGA-DK-A3IV-01,C1
TCGA-G2-A2EL-01,C2
TCGA-E7-A541-01,C1
TCGA-XF-AAN2-01,C1
TCGA-LC-A66R-01,C2
TCGA-ZF-A9RE-01,C1
TCGA-UY-A9PE-01,C1
TCGA-XF-AAMG-01,C1
TCGA-GU-A763-01,C1
TCGA-G2-AA3D-01,C1
TCGA-ZF-A9R4-01,C1
TCGA-E7-A97P-01,C2
TCGA-5N-A9KM-01,C1
TCGA-ZF-A9RC-01,C2
TCGA-MV-A51V-01,C1
TCGA-S5-A6DX-01,C1
TCGA-FJ-A3ZE-01,C1
TCGA-YC-A8S6-01,C2
TCGA-UY-A9PF-01,C1
TCGA-GV-A3JV-01,C1
TCGA-ZF-AA5N-01,C2
TCGA-XF-A9T8-01,C2
TCGA-GV-A3QG-01,C2
TCGA-5N-A9KI-01,C2
TCGA-CF-A3MG-01,C1
TCGA-GC-A4ZW-01,C1
TCGA-E7-A4XJ-01,C1
TCGA-FD-A3NA-01,C2
TCGA-DK-A3IT-01,C2
TCGA-R3-A69X-01,C2
TCGA-4Z-AA83-01,C1
TCGA-ZF-A9R0-01,C1
TCGA-GC-A3I6-01,C2
TCGA-XF-A9SH-01,C1
TCGA-UY-A78L-01,C2
TCGA-XF-AAN5-01,C2
TCGA-UY-A78P-01,C2
TCGA-CF-A8HY-01,C1
TCGA-CF-A9FL-01,C1
TCGA-E7-A6MD-01,C2
TCGA-CF-A9FF-01,C1
TCGA-XF-AAMY-01,C2
TCGA-G2-A3IE-01,C1
TCGA-GU-A767-01,C1
TCGA-G2-A3IB-01,C2
TCGA-CF-A1HS-01,C2
TCGA-DK-A3IN-01,C2
TCGA-2F-A9KT-01,C1
TCGA-UY-A78N-01,C1
TCGA-DK-A1A5-01,C2
TCGA-E7-A5KE-01,C1
TCGA-FD-A62S-01,C2
TCGA-G2-AA3B-01,C1
TCGA-K4-A54R-01,C2
TCGA-XF-A9T5-01,C2
TCGA-BT-A20J-01,C1
TCGA-XF-AAMW-01,C2
TCGA-ZF-AA4V-01,C2
TCGA-GU-AATP-01,C1
TCGA-CU-A0YN-01,C2
TCGA-XF-AAMH-01,C2
TCGA-DK-A2I6-01,C2
TCGA-DK-AA6Q-01,C2
TCGA-XF-A8HI-01,C1
TCGA-DK-A2I1-01,C1
TCGA-E7-A7PW-01,C1
TCGA-XF-AAMT-01,C2
TCGA-BT-A20R-01,C2
TCGA-H4-A2HQ-01,C1
TCGA-FD-A43S-01,C1
TCGA-ZF-AA58-01,C2
TCGA-DK-AA6P-01,C1
TCGA-XF-AAN0-01,C2
TCGA-BT-A0YX-01,C2
TCGA-ZF-A9R5-01,C1
TCGA-GV-A3JX-01,C1
TCGA-ZF-A9R3-01,C1
TCGA-G2-A2EO-01,C2
TCGA-CF-A5UA-01,C1
TCGA-K4-A3WU-01,C2
TCGA-DK-AA71-01,C1
TCGA-XF-A9T2-01,C2
TCGA-FD-A5BY-01,C2
TCGA-BT-A20T-01,C2
TCGA-UY-A78O-01,C1
TCGA-4Z-AA89-01,C1
TCGA-XF-A9SW-01,C2
TCGA-BT-A20W-01,C1
TCGA-FD-A3N5-01,C2
TCGA-DK-A3WX-01,C2
TCGA-FD-A62N-01,C2
TCGA-HQ-A5NE-01,C2
TCGA-XF-A8HE-01,C2
TCGA-DK-AA6R-01,C2
TCGA-XF-A9SI-01,C2
TCGA-BT-A42C-01,C1
TCGA-KQ-A41O-01,C1
TCGA-YF-AA3M-01,C1
TCGA-ZF-AA4N-01,C2
TCGA-G2-A2EC-01,C1
TCGA-CF-A5U8-01,C1
TCGA-UY-A8OD-01,C1
TCGA-4Z-AA7R-01,C1
TCGA-FD-A3B4-01,C2
TCGA-FJ-A3Z7-01,C1
TCGA-G2-A2EJ-01,C2
TCGA-SY-A9G0-01,C2
TCGA-G2-A2EK-01,C1
TCGA-FD-A5BX-01,C2
TCGA-XF-AAN4-01,C2
TCGA-FD-A3SO-01,C2
TCGA-FD-A6TA-01,C2
TCGA-FD-A3SS-01,C2
TCGA-FD-A43P-01,C1
TCGA-BT-A3PK-01,C2
TCGA-XF-A9T6-01,C2
TCGA-FD-A5BV-01,C1
TCGA-ZF-AA4U-01,C1
TCGA-SY-A9G5-01,C2
TCGA-KQ-A41R-01,C1
TCGA-GC-A6I1-01,C2
TCGA-GU-A764-01,C2
TCGA-G2-A2EF-01,C2
TCGA-FT-A61P-01,C2
TCGA-K4-AAQO-01,C2
TCGA-DK-AA6L-01,C1
TCGA-K4-A6MB-01,C2
TCGA-BT-A20P-01,C1
TCGA-FD-A3SJ-01,C1
TCGA-G2-A3VY-01,C1
TCGA-GC-A3WC-01,C2
TCGA-CU-A3QU-01,C1
TCGA-FD-A3SP-01,C2
TCGA-GC-A3RB-01,C1
TCGA-GU-AATQ-01,C2
TCGA-GC-A6I3-01,C1
TCGA-GC-A3RD-01,C1
TCGA-GD-A3OQ-01,C2
TCGA-CF-A47T-01,C1
TCGA-ZF-AA52-01,C2
TCGA-XF-A8HG-01,C1
TCGA-FD-A3B7-01,C2
TCGA-DK-A3IL-01,C1
TCGA-E7-A6ME-01,C1
TCGA-GD-A2C5-01,C1
TCGA-DK-AA6X-01,C1
TCGA-UY-A9PD-01,C1
TCGA-DK-A3IM-01,C2
TCGA-BT-A42F-01,C1
TCGA-FD-A3SL-01,C2
TCGA-BT-A3PH-01,C1
TCGA-FD-A3SQ-01,C2
TCGA-ZF-A9RF-01,C2
TCGA-DK-A1A3-01,C2
TCGA-BT-A2LA-01,C2
TCGA-PQ-A6FN-01,C2
TCGA-GD-A3OP-01,C2
TCGA-FD-A5BT-01,C2
TCGA-BL-A3JM-01,C2
TCGA-E7-A85H-01,C1
TCGA-CU-A72E-01,C2
TCGA-FD-A3SN-01,C2
TCGA-GU-A762-01,C2
TCGA-GV-A3QH-01,C1
TCGA-FD-A6TF-01,C2
TCGA-XF-A9SJ-01,C2
TCGA-ZF-A9RL-01,C1
TCGA-E7-A678-01,C1
TCGA-GD-A76B-01,C1
TCGA-GV-A6ZA-01,C1
TCGA-FD-A5C1-01,C2
TCGA-BT-A20X-01,C2
TCGA-K4-A3WV-01,C1
TCGA-FD-A5C0-01,C2
TCGA-DK-A3IU-01,C2
TCGA-UY-A78K-01,C1
TCGA-DK-A1AE-01,C2
TCGA-LT-A8JT-01,C1
TCGA-BT-A20O-01,C2
TCGA-K4-A4AB-01,C2
TCGA-FD-A43U-01,C1
TCGA-FD-A6TE-01,C1
TCGA-XF-A9SV-01,C1
TCGA-GD-A6C6-01,C1
TCGA-KQ-A41N-01,C1
TCGA-4Z-AA7W-01,C1
TCGA-CF-A9FH-01,C1
TCGA-KQ-A41Q-01,C1
TCGA-E7-A3X6-01,C1
TCGA-XF-A9SL-01,C2
TCGA-4Z-AA81-01,C2
TCGA-DK-A1AB-01,C2
TCGA-XF-A9T0-01,C1
TCGA-GC-A3RC-01,C2
TCGA-XF-AAN8-01,C2
TCGA-XF-A8HF-01,C1
TCGA-E5-A2PC-01,C1
TCGA-ZF-A9R2-01,C1
TCGA-E5-A4U1-01,C1
TCGA-BT-A0S7-01,C2
TCGA-ZF-A9RM-01,C1
TCGA-UY-A9PB-01,C2
TCGA-XF-A9SY-01,C2
TCGA-E7-A7DU-01,C1
TCGA-XF-AAMJ-01,C2
